# Supplementary material for: Structure-Guided Design of ISOX-DUAL-Based Degraders Targeting BRD4 and CBP/EP300: A Case of Degrader Collapse
Source: J Med Chem. 2025 Apr 17;68(9):9638–60. doi: 10.1021/acs.jmedchem.5c00395 (PMC12067448; doi:10.1021/acs.jmedchem.5c00395)
Supplement: Supplementary file 2 — jm5c00395_si_002.csv [file jm5c00395_si_002.csv]

Compound id	SMILES	BRD4 IC50 (µM)	CBP IC50 (µM)
6	CC1=NOC(C)=C1C2=CC=C(N(CCN3CCOCC3)C(CCC4=CC=C(O)C=C4)=N5)C5=C2	3.0 ± 0.1	0.3 ± 0.1
7	CC1=NOC(C)=C1C2=CC=C(N(CCN3CCOCC3)C(CCC4=CC=C(OC(C)=O)C=C4)=N5)C5=C2	1.3 ± 0.1	0.17 ± 0.04
8	CC1=NOC(C)=C1C2=CC=C(N(CCN3CCOCC3)C(CCC4=CC=C(OCCCC(OC)=O)C=C4)=N5)C5=C2	1.55 ± 0.01	0.5 ± 0.1
10	CC1=NOC(C)=C1C2=CC=C(N(CCN3CCOCC3)C(CCC4=CC=C(OCCCC(NCCOC)=O)C=C4)=N5)C5=C2	1.62 ± 0.01	0.33 ± 0.05
13	O=C(NC(CC1)=O)C1N(C2=O)C(C3=C2C(OCC(NCCOCCOCCOCCNC(CCCOC4=CC=C(CCC5=NC6=C(C=CC(C7=C(C)ON=C7C)=C6)N5CCN8CCOCC8)C=C4)=O)=O)=CC=C3)=O	2.0 ± 0.1	1.4 ± 0.1
14	O=C(NC(CC1)=O)C1N(C2=O)C(C3=C2C(OCC(NCCOCCOCCOCCOCCNC(CCCOC4=CC=C(CCC5=NC6=C(C=CC(C7=C(C)ON=C7C)=C6)N5CCN8CCOCC8)C=C4)=O)=O)=CC=C3)=O	1.84 ± 0.04	1.5 ± 0.2
15	O=C(COCCOCCOCCNC(CCCOC1=CC=C(CCC2=NC(C=C(C3=C(C)ON=C3C)C=C4)=C4N2CCN5CCOCC5)C=C1)=O)N[C@H](C(N6C[C@H](O)C[C@H]6C(NCC7=CC=C(C8=C(C)N=CS8)C=C7)=O)=O)C(C)(C)C	4.6 ± 0.1	3.4 ± 0.3
16	O=C(COCCOCCOCCOCCNC(CCCOC1=CC=C(CCC2=NC(C=C(C3=C(C)ON=C3C)C=C4)=C4N2CCN5CCOCC5)C=C1)=O)N[C@H](C(N6C[C@H](O)C[C@H]6C(NCC7=CC=C(C8=C(C)N=CS8)C=C7)=O)=O)C(C)(C)C	1.08 ± 0.03	1.5 ± 0.5
21	CC(ON=C1C)=C1C2=CC=C(N(CCN3CCNCC3)C(CCC4=CC=C(OCCCN(C)C)C=C4)=N5)C5=C2	5 ± 1	3.5 ± 0.1
22	CC(ON=C1C)=C1C2=CC=C(N(CCN3CCN(CC3)C(OC(C)(C)C)=O)C(CCC4=CC=C(OCCCN(C)C)C=C4)=N5)C5=C2	3.2 ± 0.6	1.2 ± 0.1
23	CC(N1CCN(CCN2C(CCC3=CC=C(OCCCN(C)C)C=C3)=NC4=CC(C5=C(C)ON=C5C)=CC=C24)CC1)=O	8 ± 3	2.1 ± 0.1
28	CC(ON=C1C)=C1C2=CC=C(N(CCN3CCN(CC(OC)=O)CC3)C(CCC4=CC=C(OCCCN(C)C)C=C4)=N5)C5=C2.Cl	6 ± 2	2.1 ± 0.1
29	CC(ON=C1C)=C1C2=CC=C(N(CCN3CCN(CC(NCCOC)=O)CC3)C(CCC4=CC=C(OCCCN(C)C)C=C4)=N5)C5=C2.Cl	1.5 ± 0.4	0.83 ± 0.04
30	O=C(N1)CCC(N(C(C2=C3C=CC=C2NCCNC(CN4CCN(CC4)CCN5C(CCC6=CC=C(C=C6)OCCCN(C)C)=NC7=C5C=CC(C8=C(ON=C8C)C)=C7)=O)=O)C3=O)C1=O	160 ± 10	>20
31	O=C(N1)CCC(N(C(C2=C3C=CC=C2NCCCCNC(CN4CCN(CC4)CCN5C(CCC6=CC=C(C=C6)OCCCN(C)C)=NC7=C5C=CC(C8=C(ON=C8C)C)=C7)=O)=O)C3=O)C1=O	122 ± 4	8.3 ± 2.1
32	O=C(N1)CCC(N(C(C2=C3C=CC=C2NCCCCCCNC(CN4CCN(CC4)CCN5C(CCC6=CC=C(C=C6)OCCCN(C)C)=NC7=C5C=CC(C8=C(ON=C8C)C)=C7)=O)=O)C3=O)C1=O	83 ± 3	4.5 ± 0.9
33	O=C(N1)CCC(N(C(C2=C3C=CC=C2NCCCCCCCCNC(CN4CCN(CC4)CCN5C(CCC6=CC=C(C=C6)OCCCN(C)C)=NC7=C5C=CC(C8=C(ON=C8C)C)=C7)=O)=O)C3=O)C1=O	81 ± 4	10.0 ± 0.3
34	O=C(N1)CCC(N(C(C2=C3C=CC=C2OCCNC(CN4CCN(CC4)CCN5C(CCC6=CC=C(C=C6)OCCCN(C)C)=NC7=C5C=CC(C8=C(ON=C8C)C)=C7)=O)=O)C3=O)C1=O	65 ± 6	6.7 ± 0.6
35	O=C(N1)CCC(N(C(C2=C3C=CC=C2OCCCCNC(CN4CCN(CC4)CCN5C(CCC6=CC=C(C=C6)OCCCN(C)C)=NC7=C5C=CC(C8=C(ON=C8C)C)=C7)=O)=O)C3=O)C1=O	88 ± 2	14.0 ± 0.1
36	O=C(N1)CCC(N(C(C2=C3C=CC=C2OCCCCCCNC(CN4CCN(CC4)CCN5C(CCC6=CC=C(C=C6)OCCCN(C)C)=NC7=C5C=CC(C8=C(ON=C8C)C)=C7)=O)=O)C3=O)C1=O	114 ± 4	>20
37	O=C(N1)CCC(N(C(C2=C3C=CC=C2OCCCCCCCCNC(CN4CCN(CC4)CCN5C(CCC6=CC=C(C=C6)OCCCN(C)C)=NC7=C5C=CC(C8=C(ON=C8C)C)=C7)=O)=O)C3=O)C1=O	88 ± 2	11.0 ± 1.1
38	O=C(N1)CCC(N(C(C2=C3C=CC=C2OCC(NCCNC(CN4CCN(CC4)CCN5C6=C(N=C5CCC7=CC=C(C=C7)OCCCN(C)C)C=C(C8=C(ON=C8C)C)C=C6)=O)=O)=O)C3=O)C1=O	74 ± 4	6.0 ± 0.39
39	O=C(N1)CCC(N(C(C2=C3C=CC=C2OCC(NCCCCNC(CN4CCN(CC4)CCN5C6=C(N=C5CCC7=CC=C(C=C7)OCCCN(C)C)C=C(C8=C(ON=C8C)C)C=C6)=O)=O)=O)C3=O)C1=O	111 ± 3	4.6 ± 1.5
40	O=C(N1)CCC(N(C(C2=C3C=CC=C2OCC(NCCCCCCNC(CN4CCN(CC4)CCN5C6=C(N=C5CCC7=CC=C(C=C7)OCCCN(C)C)C=C(C8=C(ON=C8C)C)C=C6)=O)=O)=O)C3=O)C1=O	211 ± 6	8.8 ± 4.5
41	O=C(N1)CCC(N(C(C2=C3C=CC=C2OCC(NCCCCCCCCNC(CN4CCN(CC4)CCN5C6=C(N=C5CCC7=CC=C(C=C7)OCCCN(C)C)C=C(C8=C(ON=C8C)C)C=C6)=O)=O)=O)C3=O)C1=O	122	13.0 ± 1.5
42	CC(C)([C@@H](C(N1C[C@@H](C[C@H]1C(NCC2=CC=C(C=C2)C3=C(N=CS3)C)=O)O)=O)NC(CCNC(CN4CCN(CCN5C(C=CC(C6=C(C)ON=C6C)=C7)=C7N=C5CCC8=CC=C(OCCCN(C)C)C=C8)CC4)=O)=O)C	161 ± 6	3.6 ± 0.13
43	CC(C)([C@@H](C(N1C[C@@H](C[C@H]1C(NCC2=CC=C(C=C2)C3=C(N=CS3)C)=O)O)=O)NC(CCCCNC(CN4CCN(CCN5C(C=CC(C6=C(C)ON=C6C)=C7)=C7N=C5CCC8=CC=C(OCCCN(C)C)C=C8)CC4)=O)=O)C	133 ± 14	3.7 ± 0.003
44	CC(C)([C@@H](C(N1C[C@@H](C[C@H]1C(NCC2=CC=C(C=C2)C3=C(N=CS3)C)=O)O)=O)NC(CCCCCCNC(CN4CCN(CCN5C(C=CC(C6=C(C)ON=C6C)=C7)=C7N=C5CCC8=CC=C(OCCCN(C)C)C=C8)CC4)=O)=O)C	101 ± 3	13.0 ± 0.3
45	CC(C)([C@@H](C(N1C[C@@H](C[C@H]1C(NCC2=CC=C(C=C2)C3=C(N=CS3)C)=O)O)=O)NC(CCCCCCCCNC(CN4CCN(CCN5C(C=CC(C6=C(C)ON=C6C)=C7)=C7N=C5CCC8=CC=C(OCCCN(C)C)C=C8)CC4)=O)=O)C	131 ± 8	9.1 ± 1.6
