# Supplementary material for: Structure-Guided Design of ISOX-DUAL-Based Degraders Targeting BRD4 and CBP/EP300: A Case of Degrader Collapse
Source: J Med Chem. 2025 Apr 17;68(9):9638–60. doi: 10.1021/acs.jmedchem.5c00395 (PMC12067448; doi:10.1021/acs.jmedchem.5c00395)
Supplement: Supplementary file 3 — jm5c00395_si_003.pdb [file jm5c00395_si_003.pdb]

ATOM      1  N   LYS A1083      -8.147 -10.461 -35.261  1.00 43.03           N  
ANISOU    1  N   LYS A1083     8028   3506   4817   -537    483   -598       N  
ATOM      2  CA  LYS A1083      -8.093  -9.007 -35.132  1.00 42.47           C  
ANISOU    2  CA  LYS A1083     7880   3573   4685   -537    455   -620       C  
ATOM      3  C   LYS A1083      -6.639  -8.517 -35.119  1.00 44.61           C  
ANISOU    3  C   LYS A1083     7937   4029   4985   -665    326   -574       C  
ATOM      4  O   LYS A1083      -5.772  -9.159 -34.520  1.00 43.33           O  
ANISOU    4  O   LYS A1083     7602   3937   4923   -661    302   -504       O  
ATOM      5  CB  LYS A1083      -8.866  -8.535 -33.880  1.00 44.33           C  
ANISOU    5  CB  LYS A1083     8033   3857   4954   -320    563   -593       C  
ATOM      6  CG  LYS A1083      -8.972  -7.017 -33.721  1.00 57.38           C  
ANISOU    6  CG  LYS A1083     9639   5633   6528   -318    549   -611       C  
ATOM      7  CD  LYS A1083      -9.349  -6.620 -32.300  1.00 65.42           C  
ANISOU    7  CD  LYS A1083    10509   6742   7605   -142    638   -557       C  
ATOM      8  CE  LYS A1083      -9.067  -5.164 -32.013  1.00 77.04           C  
ANISOU    8  CE  LYS A1083    11903   8355   9014   -169    599   -545       C  
ATOM      9  NZ  LYS A1083     -10.059  -4.262 -32.659  1.00 87.42           N1+
ANISOU    9  NZ  LYS A1083    13411   9623  10183   -179    654   -628       N1+
ATOM     10  N   ILE A1084      -6.385  -7.381 -35.797  1.00 40.76           N  
ANISOU   10  N   ILE A1084     7465   3619   4403   -771    242   -617       N  
ATOM     11  CA  ILE A1084      -5.062  -6.755 -35.872  1.00 39.25           C  
ANISOU   11  CA  ILE A1084     7078   3606   4231   -874    109   -582       C  
ATOM     12  C   ILE A1084      -4.938  -5.796 -34.675  1.00 38.39           C  
ANISOU   12  C   ILE A1084     6814   3621   4153   -731    124   -528       C  
ATOM     13  O   ILE A1084      -5.720  -4.842 -34.577  1.00 38.01           O  
ANISOU   13  O   ILE A1084     6856   3564   4020   -672    162   -555       O  
ATOM     14  CB  ILE A1084      -4.829  -6.035 -37.250  1.00 43.92           C  
ANISOU   14  CB  ILE A1084     7767   4220   4702  -1065    -11   -650       C  
ATOM     15  CG1 ILE A1084      -5.371  -6.832 -38.483  1.00 46.29           C  
ANISOU   15  CG1 ILE A1084     8306   4350   4933  -1207     -2   -726       C  
ATOM     16  CG2 ILE A1084      -3.371  -5.563 -37.431  1.00 44.12           C  
ANISOU   16  CG2 ILE A1084     7568   4433   4762  -1169   -160   -613       C  
ATOM     17  CD1 ILE A1084      -4.726  -8.227 -38.826  1.00 54.55           C  
ANISOU   17  CD1 ILE A1084     9323   5348   6057  -1322    -13   -701       C  
ATOM     18  N   PHE A1085      -3.996  -6.082 -33.745  1.00 30.84           N  
ANISOU   18  N   PHE A1085     5638   2770   3311   -679    105   -453       N  
ATOM     19  CA  PHE A1085      -3.773  -5.250 -32.556  1.00 28.12           C  
ANISOU   19  CA  PHE A1085     5149   2532   3003   -558    113   -397       C  
ATOM     20  C   PHE A1085      -2.582  -4.299 -32.734  1.00 31.06           C  
ANISOU   20  C   PHE A1085     5384   3049   3369   -625    -25   -377       C  
ATOM     21  O   PHE A1085      -1.427  -4.729 -32.614  1.00 31.30           O  
ANISOU   21  O   PHE A1085     5250   3162   3482   -660    -86   -346       O  
ATOM     22  CB  PHE A1085      -3.625  -6.100 -31.275  1.00 28.12           C  
ANISOU   22  CB  PHE A1085     5016   2544   3125   -439    186   -332       C  
ATOM     23  CG  PHE A1085      -4.834  -6.903 -30.848  1.00 29.42           C  
ANISOU   23  CG  PHE A1085     5284   2585   3307   -327    317   -336       C  
ATOM     24  CD1 PHE A1085      -5.772  -6.368 -29.971  1.00 31.87           C  
ANISOU   24  CD1 PHE A1085     5603   2899   3609   -191    410   -325       C  
ATOM     25  CD2 PHE A1085      -5.004  -8.213 -31.275  1.00 31.22           C  
ANISOU   25  CD2 PHE A1085     5594   2703   3566   -354    347   -344       C  
ATOM     26  CE1 PHE A1085      -6.881  -7.112 -29.569  1.00 32.35           C  
ANISOU   26  CE1 PHE A1085     5735   2862   3695    -70    528   -330       C  
ATOM     27  CE2 PHE A1085      -6.114  -8.957 -30.871  1.00 34.20           C  
ANISOU   27  CE2 PHE A1085     6067   2963   3965   -228    457   -342       C  
ATOM     28  CZ  PHE A1085      -7.038  -8.404 -30.015  1.00 32.42           C  
ANISOU   28  CZ  PHE A1085     5827   2753   3737    -78    546   -337       C  
ATOM     29  N   LYS A1086      -2.869  -3.006 -33.024  1.00 25.34           N  
ANISOU   29  N   LYS A1086     4732   2355   2542   -637    -74   -396       N  
ATOM     30  CA  LYS A1086      -1.869  -1.950 -33.229  1.00 24.26           C  
ANISOU   30  CA  LYS A1086     4492   2344   2382   -681   -218   -374       C  
ATOM     31  C   LYS A1086      -1.017  -1.764 -31.956  1.00 25.03           C  
ANISOU   31  C   LYS A1086     4394   2532   2587   -573   -227   -299       C  
ATOM     32  O   LYS A1086      -1.580  -1.840 -30.860  1.00 24.11           O  
ANISOU   32  O   LYS A1086     4273   2382   2504   -462   -121   -267       O  
ATOM     33  CB  LYS A1086      -2.537  -0.631 -33.661  1.00 27.87           C  
ANISOU   33  CB  LYS A1086     5100   2795   2693   -700   -253   -399       C  
ATOM     34  CG  LYS A1086      -2.921  -0.603 -35.140  1.00 37.24           C  
ANISOU   34  CG  LYS A1086     6455   3932   3762   -848   -311   -478       C  
ATOM     35  CD  LYS A1086      -3.605   0.696 -35.509  1.00 50.02           C  
ANISOU   35  CD  LYS A1086     8239   5546   5220   -867   -339   -503       C  
ATOM     36  CE  LYS A1086      -3.885   0.810 -36.988  1.00 57.64           C  
ANISOU   36  CE  LYS A1086     9370   6473   6056  -1029   -421   -583       C  
ATOM     37  NZ  LYS A1086      -4.092   2.225 -37.387  1.00 65.91           N1+
ANISOU   37  NZ  LYS A1086    10527   7568   6947  -1067   -512   -588       N1+
ATOM     38  N   PRO A1087       0.329  -1.571 -32.062  1.00 19.63           N  
ANISOU   38  N   PRO A1087     3542   1959   1958   -601   -347   -276       N  
ATOM     39  CA  PRO A1087       1.161  -1.493 -30.833  1.00 17.98           C  
ANISOU   39  CA  PRO A1087     3164   1816   1850   -493   -346   -215       C  
ATOM     40  C   PRO A1087       0.733  -0.413 -29.834  1.00 18.86           C  
ANISOU   40  C   PRO A1087     3317   1920   1929   -391   -321   -171       C  
ATOM     41  O   PRO A1087       0.715  -0.656 -28.620  1.00 15.10           O  
ANISOU   41  O   PRO A1087     2780   1435   1521   -301   -243   -131       O  
ATOM     42  CB  PRO A1087       2.588  -1.283 -31.360  1.00 20.40           C  
ANISOU   42  CB  PRO A1087     3310   2242   2197   -539   -487   -214       C  
ATOM     43  CG  PRO A1087       2.552  -1.704 -32.788  1.00 26.32           C  
ANISOU   43  CG  PRO A1087     4108   2995   2897   -691   -539   -271       C  
ATOM     44  CD  PRO A1087       1.152  -1.486 -33.287  1.00 22.23           C  
ANISOU   44  CD  PRO A1087     3821   2362   2263   -730   -483   -309       C  
ATOM     45  N   GLU A1088       0.350   0.762 -30.373  1.00 17.17           N  
ANISOU   45  N   GLU A1088     3217   1707   1598   -421   -386   -178       N  
ATOM     46  CA  GLU A1088      -0.127   1.946 -29.645  1.00 16.72           C  
ANISOU   46  CA  GLU A1088     3237   1641   1476   -359   -372   -136       C  
ATOM     47  C   GLU A1088      -1.430   1.700 -28.863  1.00 20.43           C  
ANISOU   47  C   GLU A1088     3797   2037   1927   -306   -200   -136       C  
ATOM     48  O   GLU A1088      -1.622   2.294 -27.801  1.00 21.06           O  
ANISOU   48  O   GLU A1088     3869   2123   2011   -242   -155    -86       O  
ATOM     49  CB  GLU A1088      -0.273   3.139 -30.600  1.00 19.40           C  
ANISOU   49  CB  GLU A1088     3702   1996   1674   -426   -484   -149       C  
ATOM     50  CG  GLU A1088      -1.313   2.965 -31.700  1.00 32.79           C  
ANISOU   50  CG  GLU A1088     5571   3631   3255   -520   -446   -221       C  
ATOM     51  CD  GLU A1088      -0.814   2.498 -33.054  1.00 45.41           C  
ANISOU   51  CD  GLU A1088     7155   5257   4843   -640   -553   -276       C  
ATOM     52  OE1 GLU A1088       0.204   1.772 -33.118  1.00 29.77           O  
ANISOU   52  OE1 GLU A1088     5003   3334   2976   -651   -604   -269       O  
ATOM     53  OE2 GLU A1088      -1.465   2.855 -34.061  1.00 42.15           O1-
ANISOU   53  OE2 GLU A1088     6906   4809   4299   -734   -581   -329       O1-
ATOM     54  N   GLU A1089      -2.313   0.840 -29.406  1.00 15.47           N  
ANISOU   54  N   GLU A1089     3256   1341   1282   -335   -108   -191       N  
ATOM     55  CA  GLU A1089      -3.600   0.432 -28.854  1.00 16.07           C  
ANISOU   55  CA  GLU A1089     3409   1348   1348   -273     57   -205       C  
ATOM     56  C   GLU A1089      -3.344  -0.503 -27.687  1.00 18.75           C  
ANISOU   56  C   GLU A1089     3601   1698   1825   -189    125   -161       C  
ATOM     57  O   GLU A1089      -3.878  -0.275 -26.599  1.00 16.11           O  
ANISOU   57  O   GLU A1089     3241   1373   1506   -117    212   -125       O  
ATOM     58  CB  GLU A1089      -4.423  -0.275 -29.959  1.00 19.30           C  
ANISOU   58  CB  GLU A1089     3961   1668   1704   -325    107   -283       C  
ATOM     59  CG  GLU A1089      -5.559  -1.187 -29.502  1.00 32.07           C  
ANISOU   59  CG  GLU A1089     5626   3203   3355   -240    270   -304       C  
ATOM     60  CD  GLU A1089      -6.015  -2.224 -30.520  1.00 57.64           C  
ANISOU   60  CD  GLU A1089     8981   6334   6584   -283    299   -370       C  
ATOM     61  OE1 GLU A1089      -6.555  -3.266 -30.088  1.00 54.18           O  
ANISOU   61  OE1 GLU A1089     8537   5832   6218   -201    399   -368       O  
ATOM     62  OE2 GLU A1089      -5.837  -2.000 -31.742  1.00 50.80           O1-
ANISOU   62  OE2 GLU A1089     8220   5445   5638   -400    215   -421       O1-
ATOM     63  N   LEU A1090      -2.521  -1.565 -27.909  1.00 15.40           N  
ANISOU   63  N   LEU A1090     3079   1280   1493   -212     84   -164       N  
ATOM     64  CA  LEU A1090      -2.166  -2.510 -26.852  1.00 13.48           C  
ANISOU   64  CA  LEU A1090     2703   1051   1369   -145    133   -122       C  
ATOM     65  C   LEU A1090      -1.482  -1.782 -25.711  1.00 16.10           C  
ANISOU   65  C   LEU A1090     2925   1453   1740    -96     98    -65       C  
ATOM     66  O   LEU A1090      -1.811  -2.052 -24.572  1.00 14.42           O  
ANISOU   66  O   LEU A1090     2658   1244   1578    -29    173    -29       O  
ATOM     67  CB  LEU A1090      -1.245  -3.616 -27.361  1.00 13.26           C  
ANISOU   67  CB  LEU A1090     2597   1031   1411   -199     85   -133       C  
ATOM     68  CG  LEU A1090      -1.856  -4.690 -28.238  1.00 18.04           C  
ANISOU   68  CG  LEU A1090     3307   1546   2003   -246    133   -177       C  
ATOM     69  CD1 LEU A1090      -0.775  -5.552 -28.817  1.00 17.05           C  
ANISOU   69  CD1 LEU A1090     3101   1449   1928   -335     69   -182       C  
ATOM     70  CD2 LEU A1090      -2.851  -5.548 -27.456  1.00 19.73           C  
ANISOU   70  CD2 LEU A1090     3550   1690   2258   -148    257   -160       C  
ATOM     71  N   ARG A1091      -0.539  -0.855 -26.014  1.00 13.26           N  
ANISOU   71  N   ARG A1091     2538   1146   1356   -128    -22    -55       N  
ATOM     72  CA  ARG A1091       0.190  -0.094 -24.993  1.00 11.98           C  
ANISOU   72  CA  ARG A1091     2298   1029   1226    -78    -67     -2       C  
ATOM     73  C   ARG A1091      -0.730   0.773 -24.127  1.00 16.02           C  
ANISOU   73  C   ARG A1091     2884   1521   1681    -45      5     33       C  
ATOM     74  O   ARG A1091      -0.616   0.723 -22.906  1.00 15.83           O  
ANISOU   74  O   ARG A1091     2793   1509   1713      0     46     75       O  
ATOM     75  CB  ARG A1091       1.336   0.731 -25.598  1.00 10.17           C  
ANISOU   75  CB  ARG A1091     2033    850    980   -101   -218      1       C  
ATOM     76  CG  ARG A1091       2.345   1.188 -24.546  1.00 20.23           C  
ANISOU   76  CG  ARG A1091     3212   2156   2318    -33   -268     49       C  
ATOM     77  CD  ARG A1091       3.411   2.090 -25.115  1.00 38.34           C  
ANISOU   77  CD  ARG A1091     5474   4496   4599    -26   -420     55       C  
ATOM     78  NE  ARG A1091       3.622   3.263 -24.264  1.00 54.21           N  
ANISOU   78  NE  ARG A1091     7533   6484   6581     27   -463    111       N  
ATOM     79  CZ  ARG A1091       4.554   4.186 -24.475  1.00 75.79           C  
ANISOU   79  CZ  ARG A1091    10255   9240   9304     65   -600    133       C  
ATOM     80  NH1 ARG A1091       4.660   5.228 -23.659  1.00 67.95           N1+
ANISOU   80  NH1 ARG A1091     9336   8202   8278    109   -634    189       N1+
ATOM     81  NH2 ARG A1091       5.391   4.076 -25.500  1.00 62.79           N  
ANISOU   81  NH2 ARG A1091     8518   7659   7679     57   -708    100       N  
ATOM     82  N   GLN A1092      -1.646   1.537 -24.749  1.00 13.60           N  
ANISOU   82  N   GLN A1092     2719   1189   1258    -80     26     13       N  
ATOM     83  CA  GLN A1092      -2.600   2.391 -24.039  1.00 14.34           C  
ANISOU   83  CA  GLN A1092     2893   1276   1280    -67    111     42       C  
ATOM     84  C   GLN A1092      -3.489   1.549 -23.125  1.00 16.32           C  
ANISOU   84  C   GLN A1092     3090   1521   1591    -13    259     45       C  
ATOM     85  O   GLN A1092      -3.676   1.907 -21.971  1.00 15.34           O  
ANISOU   85  O   GLN A1092     2923   1421   1484      8    309     92       O  
ATOM     86  CB  GLN A1092      -3.496   3.164 -25.036  1.00 17.27           C  
ANISOU   86  CB  GLN A1092     3436   1622   1503   -119    125      3       C  
ATOM     87  CG  GLN A1092      -4.470   4.125 -24.351  1.00 22.90           C  
ANISOU   87  CG  GLN A1092     4236   2341   2125   -119    223     32       C  
ATOM     88  CD  GLN A1092      -5.523   4.716 -25.252  1.00 23.68           C  
ANISOU   88  CD  GLN A1092     4512   2416   2071   -165    274    -18       C  
ATOM     89  NE2 GLN A1092      -5.821   5.973 -25.022  1.00 12.16           N  
ANISOU   89  NE2 GLN A1092     3153    973    495   -202    278     18       N  
ATOM     90  OE1 GLN A1092      -6.156   4.034 -26.068  1.00 20.60           O  
ANISOU   90  OE1 GLN A1092     4182   1986   1660   -167    324    -89       O  
ATOM     91  N   ALA A1093      -4.049   0.448 -23.649  1.00 11.34           N  
ANISOU   91  N   ALA A1093     2466    854    989      5    323     -2       N  
ATOM     92  CA  ALA A1093      -4.968  -0.371 -22.880  1.00 10.41           C  
ANISOU   92  CA  ALA A1093     2300    729    926     73    454      1       C  
ATOM     93  C   ALA A1093      -4.305  -1.242 -21.808  1.00 12.10           C  
ANISOU   93  C   ALA A1093     2357    974   1265    114    444     46       C  
ATOM     94  O   ALA A1093      -4.871  -1.384 -20.737  1.00 13.37           O  
ANISOU   94  O   ALA A1093     2454   1166   1461    159    524     77       O  
ATOM     95  CB  ALA A1093      -5.827  -1.206 -23.812  1.00 11.48           C  
ANISOU   95  CB  ALA A1093     2524    796   1043     92    519    -62       C  
ATOM     96  N   LEU A1094      -3.117  -1.796 -22.075  1.00  7.56           N  
ANISOU   96  N   LEU A1094     1719    403    750     93    349     48       N  
ATOM     97  CA  LEU A1094      -2.398  -2.689 -21.148  1.00  6.29           C  
ANISOU   97  CA  LEU A1094     1349    420    620    108    339     51       C  
ATOM     98  C   LEU A1094      -1.479  -2.026 -20.109  1.00 10.13           C  
ANISOU   98  C   LEU A1094     1838    803   1209    120    280    127       C  
ATOM     99  O   LEU A1094      -1.349  -2.590 -19.018  1.00  9.21           O  
ANISOU   99  O   LEU A1094     1632    710   1156    148    307    158       O  
ATOM    100  CB  LEU A1094      -1.653  -3.806 -21.896  1.00  5.83           C  
ANISOU  100  CB  LEU A1094     1224    424    569     77    292     31       C  
ATOM    101  CG  LEU A1094      -2.510  -4.772 -22.752  1.00  8.72           C  
ANISOU  101  CG  LEU A1094     1786    491   1038    105    349     21       C  
ATOM    102  CD1 LEU A1094      -1.639  -5.571 -23.681  1.00  8.08           C  
ANISOU  102  CD1 LEU A1094     1698    394    978     40    286     -3       C  
ATOM    103  CD2 LEU A1094      -3.283  -5.754 -21.872  1.00 10.53           C  
ANISOU  103  CD2 LEU A1094     1973    705   1324    185    438     49       C  
ATOM    104  N   MET A1095      -0.837  -0.857 -20.426  1.00  8.24           N  
ANISOU  104  N   MET A1095     1642    569    920     88    195    131       N  
ATOM    105  CA  MET A1095       0.055  -0.155 -19.469  1.00  8.19           C  
ANISOU  105  CA  MET A1095     1593    582    936     94    135    173       C  
ATOM    106  C   MET A1095      -0.578   0.117 -18.076  1.00 11.54           C  
ANISOU  106  C   MET A1095     2002   1019   1366     98    210    218       C  
ATOM    107  O   MET A1095       0.131  -0.097 -17.096  1.00  9.03           O  
ANISOU  107  O   MET A1095     1613    712   1107    107    186    242       O  
ATOM    108  CB  MET A1095       0.708   1.121 -20.060  1.00 11.08           C  
ANISOU  108  CB  MET A1095     2029    940   1240     74     27    178       C  
ATOM    109  CG  MET A1095       1.985   1.574 -19.306  1.00 14.27           C  
ANISOU  109  CG  MET A1095     2384   1346   1690    102    -60    207       C  
ATOM    110  SD  MET A1095       3.356   0.361 -19.290  1.00 18.32           S  
ANISOU  110  SD  MET A1095     2751   1893   2316    140   -102    175       S  
ATOM    111  CE  MET A1095       3.904   0.479 -21.008  1.00 16.51           C  
ANISOU  111  CE  MET A1095     2519   1692   2060    120   -198    131       C  
ATOM    112  N   PRO A1096      -1.882   0.506 -17.927  1.00  9.54           N  
ANISOU  112  N   PRO A1096     1800    769   1053     87    307    225       N  
ATOM    113  CA  PRO A1096      -2.431   0.681 -16.576  1.00 10.41           C  
ANISOU  113  CA  PRO A1096     1865    914   1178     77    378    268       C  
ATOM    114  C   PRO A1096      -2.328  -0.568 -15.683  1.00 13.11           C  
ANISOU  114  C   PRO A1096     2076   1286   1618    111    406    278       C  
ATOM    115  O   PRO A1096      -2.161  -0.405 -14.473  1.00 12.67           O  
ANISOU  115  O   PRO A1096     1969   1258   1589     86    409    316       O  
ATOM    116  CB  PRO A1096      -3.889   1.095 -16.836  1.00 13.36           C  
ANISOU  116  CB  PRO A1096     2299   1302   1474     71    492    257       C  
ATOM    117  CG  PRO A1096      -3.867   1.698 -18.197  1.00 17.98           C  
ANISOU  117  CG  PRO A1096     3011   1846   1974     54    448    221       C  
ATOM    118  CD  PRO A1096      -2.919   0.804 -18.938  1.00 12.65           C  
ANISOU  118  CD  PRO A1096     2296   1147   1363     79    362    190       C  
ATOM    119  N   THR A1097      -2.406  -1.798 -16.265  1.00  7.54           N  
ANISOU  119  N   THR A1097     1324    585    957    158    417    235       N  
ATOM    120  CA  THR A1097      -2.295  -3.057 -15.502  1.00  5.96           C  
ANISOU  120  CA  THR A1097      946    512    808    194    429    169       C  
ATOM    121  C   THR A1097      -0.874  -3.253 -14.989  1.00 10.85           C  
ANISOU  121  C   THR A1097     1597   1021   1505    169    344    271       C  
ATOM    122  O   THR A1097      -0.685  -3.750 -13.882  1.00 11.05           O  
ANISOU  122  O   THR A1097     1548   1079   1574    167    345    297       O  
ATOM    123  CB  THR A1097      -2.870  -4.290 -16.261  1.00 10.59           C  
ANISOU  123  CB  THR A1097     1609    961   1453    242    473    236       C  
ATOM    124  CG2 THR A1097      -4.313  -4.103 -16.695  1.00 12.07           C  
ANISOU  124  CG2 THR A1097     1849   1139   1599    281    572    217       C  
ATOM    125  OG1 THR A1097      -2.059  -4.635 -17.383  1.00  7.00           O  
ANISOU  125  OG1 THR A1097     1152    559    950    200    416    169       O  
ATOM    126  N   LEU A1098       0.132  -2.842 -15.775  1.00  8.87           N  
ANISOU  126  N   LEU A1098     1389    742   1240    157    267    246       N  
ATOM    127  CA  LEU A1098       1.527  -2.920 -15.351  1.00  8.76           C  
ANISOU  127  CA  LEU A1098     1333    730   1264    154    191    244       C  
ATOM    128  C   LEU A1098       1.828  -1.841 -14.318  1.00 14.02           C  
ANISOU  128  C   LEU A1098     2027   1387   1915    131    164    275       C  
ATOM    129  O   LEU A1098       2.535  -2.135 -13.363  1.00 12.91           O  
ANISOU  129  O   LEU A1098     1843   1251   1811    128    142    283       O  
ATOM    130  CB  LEU A1098       2.476  -2.799 -16.537  1.00  9.08           C  
ANISOU  130  CB  LEU A1098     1391    759   1301    159    119    206       C  
ATOM    131  CG  LEU A1098       3.885  -3.350 -16.359  1.00 12.26           C  
ANISOU  131  CG  LEU A1098     1722   1180   1754    174     66    185       C  
ATOM    132  CD1 LEU A1098       3.883  -4.866 -16.172  1.00 11.41           C  
ANISOU  132  CD1 LEU A1098     1550   1097   1688    172    111    180       C  
ATOM    133  CD2 LEU A1098       4.681  -3.044 -17.574  1.00 14.31           C  
ANISOU  133  CD2 LEU A1098     1981   1449   2007    176     -1    149       C  
ATOM    134  N   GLU A1099       1.273  -0.608 -14.493  1.00 11.87           N  
ANISOU  134  N   GLU A1099     1840   1093   1576    107    168    294       N  
ATOM    135  CA  GLU A1099       1.405   0.529 -13.567  1.00 12.58           C  
ANISOU  135  CA  GLU A1099     1988   1159   1634     67    148    333       C  
ATOM    136  C   GLU A1099       0.972   0.095 -12.154  1.00 15.39           C  
ANISOU  136  C   GLU A1099     2278   1549   2021     30    204    363       C  
ATOM    137  O   GLU A1099       1.640   0.432 -11.183  1.00 13.85           O  
ANISOU  137  O   GLU A1099     2096   1329   1837     -1    164    381       O  
ATOM    138  CB  GLU A1099       0.474   1.676 -14.015  1.00 14.71           C  
ANISOU  138  CB  GLU A1099     2360   1417   1813     31    179    354       C  
ATOM    139  CG  GLU A1099       1.153   2.927 -14.537  1.00 24.28           C  
ANISOU  139  CG  GLU A1099     3684   2575   2967     30     84    364       C  
ATOM    140  CD  GLU A1099       0.311   3.709 -15.530  1.00 41.54           C  
ANISOU  140  CD  GLU A1099     5970   4759   5054      6    104    365       C  
ATOM    141  OE1 GLU A1099       0.816   3.977 -16.645  1.00 47.61           O  
ANISOU  141  OE1 GLU A1099     6781   5512   5796     31     24    341       O  
ATOM    142  OE2 GLU A1099      -0.863   4.014 -15.219  1.00 28.44           O1-
ANISOU  142  OE2 GLU A1099     4342   3123   3341    -40    203    384       O1-
ATOM    143  N   ALA A1100      -0.143  -0.675 -12.071  1.00 12.45           N  
ANISOU  143  N   ALA A1100     1835   1232   1662     36    291    365       N  
ATOM    144  CA  ALA A1100      -0.743  -1.212 -10.846  1.00 11.61           C  
ANISOU  144  CA  ALA A1100     1638   1185   1589      8    343    393       C  
ATOM    145  C   ALA A1100       0.245  -2.100 -10.117  1.00 11.69           C  
ANISOU  145  C   ALA A1100     1587   1198   1657     12    287    388       C  
ATOM    146  O   ALA A1100       0.349  -2.012  -8.899  1.00 11.11           O  
ANISOU  146  O   ALA A1100     1485   1143   1592    -45    279    413       O  
ATOM    147  CB  ALA A1100      -2.024  -1.984 -11.171  1.00 12.21           C  
ANISOU  147  CB  ALA A1100     1647   1315   1677     53    433    389       C  
ATOM    148  N   LEU A1101       0.999  -2.912 -10.872  1.00  9.25           N  
ANISOU  148  N   LEU A1101     1266    870   1378     66    250    353       N  
ATOM    149  CA  LEU A1101       2.054  -3.785 -10.366  1.00  8.40           C  
ANISOU  149  CA  LEU A1101     1114    765   1311     73    203    337       C  
ATOM    150  C   LEU A1101       3.196  -2.939  -9.840  1.00 13.75           C  
ANISOU  150  C   LEU A1101     1853   1392   1979     49    138    329       C  
ATOM    151  O   LEU A1101       3.585  -3.155  -8.689  1.00 13.26           O  
ANISOU  151  O   LEU A1101     1775   1334   1928     12    121    336       O  
ATOM    152  CB  LEU A1101       2.526  -4.818 -11.411  1.00  7.30           C  
ANISOU  152  CB  LEU A1101      936    654   1186    119    195    284       C  
ATOM    153  CG  LEU A1101       1.469  -5.852 -11.876  1.00 11.24           C  
ANISOU  153  CG  LEU A1101     1411   1150   1707    155    251    313       C  
ATOM    154  CD1 LEU A1101       2.110  -6.942 -12.685  1.00  8.61           C  
ANISOU  154  CD1 LEU A1101     1069    809   1393    176    235    286       C  
ATOM    155  CD2 LEU A1101       0.731  -6.518 -10.675  1.00 14.66           C  
ANISOU  155  CD2 LEU A1101     1767   1638   2162    148    279    353       C  
ATOM    156  N   TYR A1102       3.654  -1.901 -10.621  1.00 10.20           N  
ANISOU  156  N   TYR A1102     1485    890   1503     70     98    316       N  
ATOM    157  CA  TYR A1102       4.727  -0.964 -10.208  1.00  9.61           C  
ANISOU  157  CA  TYR A1102     1486    747   1418     71     28    311       C  
ATOM    158  C   TYR A1102       4.374  -0.181  -8.936  1.00 13.36           C  
ANISOU  158  C   TYR A1102     2019   1192   1864     -8     35    353       C  
ATOM    159  O   TYR A1102       5.267   0.146  -8.143  1.00 11.82           O  
ANISOU  159  O   TYR A1102     1879    939   1674    -20    -14    346       O  
ATOM    160  CB  TYR A1102       5.098   0.018 -11.335  1.00 11.20           C  
ANISOU  160  CB  TYR A1102     1760    906   1591    115    -25    302       C  
ATOM    161  CG  TYR A1102       6.183  -0.462 -12.285  1.00 11.84           C  
ANISOU  161  CG  TYR A1102     1794    999   1708    189    -73    251       C  
ATOM    162  CD1 TYR A1102       7.531  -0.281 -11.983  1.00 13.54           C  
ANISOU  162  CD1 TYR A1102     2015   1177   1950    241   -133    221       C  
ATOM    163  CD2 TYR A1102       5.860  -0.991 -13.530  1.00 13.14           C  
ANISOU  163  CD2 TYR A1102     1912   1208   1874    203    -57    230       C  
ATOM    164  CE1 TYR A1102       8.533  -0.681 -12.867  1.00 13.40           C  
ANISOU  164  CE1 TYR A1102     1932   1191   1967    308   -169    171       C  
ATOM    165  CE2 TYR A1102       6.852  -1.369 -14.439  1.00 14.41           C  
ANISOU  165  CE2 TYR A1102     2018   1393   2063    250   -101    185       C  
ATOM    166  CZ  TYR A1102       8.188  -1.207 -14.102  1.00 22.62           C  
ANISOU  166  CZ  TYR A1102     3041   2419   3137    304   -154    156       C  
ATOM    167  OH  TYR A1102       9.162  -1.581 -14.986  1.00 24.39           O  
ANISOU  167  OH  TYR A1102     3187   2688   3392    350   -186    108       O  
ATOM    168  N   ARG A1103       3.066   0.098  -8.729  1.00 10.11           N  
ANISOU  168  N   ARG A1103     1598    821   1422    -67    100    394       N  
ATOM    169  CA  ARG A1103       2.563   0.806  -7.543  1.00 10.39           C  
ANISOU  169  CA  ARG A1103     1671    852   1426   -169    122    439       C  
ATOM    170  C   ARG A1103       2.748   0.016  -6.262  1.00 12.51           C  
ANISOU  170  C   ARG A1103     1870   1154   1729   -222    120    439       C  
ATOM    171  O   ARG A1103       2.770   0.609  -5.182  1.00 12.65           O  
ANISOU  171  O   ARG A1103     1938   1145   1724   -319    109    467       O  
ATOM    172  CB  ARG A1103       1.074   1.126  -7.680  1.00 11.08           C  
ANISOU  172  CB  ARG A1103     1728   1005   1475   -214    211    474       C  
ATOM    173  CG  ARG A1103       0.801   2.534  -8.176  1.00 18.20           C  
ANISOU  173  CG  ARG A1103     2760   1857   2300   -245    213    501       C  
ATOM    174  CD  ARG A1103      -0.640   2.961  -7.937  1.00 22.62           C  
ANISOU  174  CD  ARG A1103     3295   2489   2810   -318    318    536       C  
ATOM    175  NE  ARG A1103      -1.629   1.955  -8.345  1.00 31.55           N  
ANISOU  175  NE  ARG A1103     4297   3716   3976   -263    401    514       N  
ATOM    176  CZ  ARG A1103      -2.131   1.839  -9.571  1.00 38.86           C  
ANISOU  176  CZ  ARG A1103     5237   4647   4881   -191    436    486       C  
ATOM    177  NH1 ARG A1103      -3.036   0.911  -9.836  1.00 26.65           N1+
ANISOU  177  NH1 ARG A1103     3589   3170   3368   -136    511    467       N1+
ATOM    178  NH2 ARG A1103      -1.735   2.657 -10.541  1.00 21.82           N  
ANISOU  178  NH2 ARG A1103     3204   2420   2666   -174    388    477       N  
ATOM    179  N   GLN A1104       2.900  -1.308  -6.369  1.00  8.41           N  
ANISOU  179  N   GLN A1104     1249    690   1256   -172    124    412       N  
ATOM    180  CA  GLN A1104       3.028  -2.159  -5.186  1.00  7.76           C  
ANISOU  180  CA  GLN A1104     1083    677   1186   -205    104    388       C  
ATOM    181  C   GLN A1104       4.376  -2.012  -4.467  1.00 10.04           C  
ANISOU  181  C   GLN A1104     1473    860   1481   -244     46    382       C  
ATOM    182  O   GLN A1104       5.434  -2.253  -5.035  1.00  7.43           O  
ANISOU  182  O   GLN A1104     1133    551   1138   -143      2    291       O  
ATOM    183  CB  GLN A1104       2.605  -3.614  -5.453  1.00  8.03           C  
ANISOU  183  CB  GLN A1104     1012    770   1268   -169    140    408       C  
ATOM    184  CG  GLN A1104       1.238  -3.778  -6.183  1.00 13.62           C  
ANISOU  184  CG  GLN A1104     1654   1541   1982   -129    212    432       C  
ATOM    185  CD  GLN A1104       0.085  -3.062  -5.506  1.00 17.87           C  
ANISOU  185  CD  GLN A1104     2158   2134   2500   -203    267    475       C  
ATOM    186  NE2 GLN A1104      -0.611  -2.195  -6.249  1.00  8.88           N  
ANISOU  186  NE2 GLN A1104     1063    983   1327   -192    320    482       N  
ATOM    187  OE1 GLN A1104      -0.176  -3.240  -4.311  1.00  8.76           O  
ANISOU  187  OE1 GLN A1104      939   1037   1351   -282    261    501       O  
ATOM    188  N   ASP A1105       4.323  -1.492  -3.246  1.00  8.16           N  
ANISOU  188  N   ASP A1105     1246    664   1191   -312     11    354       N  
ATOM    189  CA  ASP A1105       5.514  -1.310  -2.431  1.00  8.40           C  
ANISOU  189  CA  ASP A1105     1372    620   1201   -339    -48    320       C  
ATOM    190  C   ASP A1105       5.192  -2.033  -1.148  1.00 12.04           C  
ANISOU  190  C   ASP A1105     1810   1070   1695   -493    -36    383       C  
ATOM    191  O   ASP A1105       4.109  -1.794  -0.616  1.00 13.02           O  
ANISOU  191  O   ASP A1105     1874   1265   1809   -589     -4    433       O  
ATOM    192  CB  ASP A1105       5.811   0.180  -2.190  1.00 10.69           C  
ANISOU  192  CB  ASP A1105     1865    707   1489   -430    -61    391       C  
ATOM    193  CG  ASP A1105       7.158   0.443  -1.524  1.00 17.77           C  
ANISOU  193  CG  ASP A1105     2897   1476   2376   -426   -126    345       C  
ATOM    194  OD1 ASP A1105       7.988   1.168  -2.126  1.00 17.23           O  
ANISOU  194  OD1 ASP A1105     2936   1303   2308   -332   -165    324       O  
ATOM    195  OD2 ASP A1105       7.376  -0.062  -0.396  1.00 15.08           O1-
ANISOU  195  OD2 ASP A1105     2560   1142   2027   -513   -142    328       O1-
ATOM    196  N   PRO A1106       6.034  -2.973  -0.651  1.00  8.51           N  
ANISOU  196  N   PRO A1106     1334    680   1219   -441    -86    305       N  
ATOM    197  CA  PRO A1106       7.381  -3.344  -1.125  1.00  7.88           C  
ANISOU  197  CA  PRO A1106     1296    566   1132   -331   -110    230       C  
ATOM    198  C   PRO A1106       7.428  -4.392  -2.223  1.00 10.09           C  
ANISOU  198  C   PRO A1106     1515    830   1489   -271    -69    250       C  
ATOM    199  O   PRO A1106       8.479  -4.615  -2.811  1.00  8.98           O  
ANISOU  199  O   PRO A1106     1404    652   1357   -184    -76    194       O  
ATOM    200  CB  PRO A1106       8.052  -3.848   0.162  1.00  9.65           C  
ANISOU  200  CB  PRO A1106     1611    684   1373   -462   -138    232       C  
ATOM    201  CG  PRO A1106       6.930  -4.496   0.923  1.00 14.13           C  
ANISOU  201  CG  PRO A1106     2059   1374   1934   -570   -133    285       C  
ATOM    202  CD  PRO A1106       5.686  -3.690   0.598  1.00  9.60           C  
ANISOU  202  CD  PRO A1106     1433    840   1376   -599    -91    352       C  
ATOM    203  N   GLU A1107       6.281  -4.997  -2.512  1.00  7.21           N  
ANISOU  203  N   GLU A1107     1012    610   1117   -246    -43    268       N  
ATOM    204  CA  GLU A1107       6.109  -6.130  -3.429  1.00  6.44           C  
ANISOU  204  CA  GLU A1107      816    596   1037   -155    -22    249       C  
ATOM    205  C   GLU A1107       6.737  -6.091  -4.813  1.00  8.59           C  
ANISOU  205  C   GLU A1107     1137    773   1356    -94      8    254       C  
ATOM    206  O   GLU A1107       7.313  -7.099  -5.197  1.00  8.91           O  
ANISOU  206  O   GLU A1107     1146    841   1400    -55     13    224       O  
ATOM    207  CB  GLU A1107       4.669  -6.635  -3.443  1.00  7.01           C  
ANISOU  207  CB  GLU A1107      800    720   1143   -187     18    331       C  
ATOM    208  CG  GLU A1107       4.178  -6.978  -2.043  1.00 13.30           C  
ANISOU  208  CG  GLU A1107     1550   1565   1938   -308      3    384       C  
ATOM    209  CD  GLU A1107       3.356  -5.894  -1.370  1.00 20.30           C  
ANISOU  209  CD  GLU A1107     2431   2464   2817   -400     18    423       C  
ATOM    210  OE1 GLU A1107       3.466  -4.720  -1.777  1.00 11.68           O  
ANISOU  210  OE1 GLU A1107     1427   1298   1715   -402     34    418       O  
ATOM    211  OE2 GLU A1107       2.591  -6.221  -0.437  1.00 21.94           O1-
ANISOU  211  OE2 GLU A1107     2546   2765   3027   -475     11    463       O1-
ATOM    212  N   SER A1108       6.656  -4.967  -5.549  1.00  6.30           N  
ANISOU  212  N   SER A1108      825    546   1020    -39      3    191       N  
ATOM    213  CA  SER A1108       7.232  -4.869  -6.903  1.00  5.90           C  
ANISOU  213  CA  SER A1108      749    534    959     16     14    141       C  
ATOM    214  C   SER A1108       8.730  -4.693  -6.936  1.00 11.51           C  
ANISOU  214  C   SER A1108     1606   1019   1749     80    -25    161       C  
ATOM    215  O   SER A1108       9.345  -4.991  -7.948  1.00 13.63           O  
ANISOU  215  O   SER A1108     1839   1304   2034    146    -22    124       O  
ATOM    216  CB  SER A1108       6.586  -3.746  -7.702  1.00  6.63           C  
ANISOU  216  CB  SER A1108      930    507   1084     36     17    207       C  
ATOM    217  OG  SER A1108       6.988  -2.488  -7.186  1.00 13.11           O  
ANISOU  217  OG  SER A1108     1899   1163   1919     26    -25    254       O  
ATOM    218  N   LEU A1109       9.317  -4.152  -5.864  1.00  9.75           N  
ANISOU  218  N   LEU A1109     1464    730   1509     51    -57    146       N  
ATOM    219  CA  LEU A1109      10.753  -3.854  -5.805  1.00  9.30           C  
ANISOU  219  CA  LEU A1109     1469    607   1458    119    -88     80       C  
ATOM    220  C   LEU A1109      11.686  -4.934  -6.401  1.00 11.68           C  
ANISOU  220  C   LEU A1109     1695    968   1773    183    -62     18       C  
ATOM    221  O   LEU A1109      12.411  -4.608  -7.349  1.00 10.78           O  
ANISOU  221  O   LEU A1109     1561    850   1684    273    -71    -18       O  
ATOM    222  CB  LEU A1109      11.161  -3.362  -4.412  1.00  9.90           C  
ANISOU  222  CB  LEU A1109     1659    596   1506     63   -119     69       C  
ATOM    223  CG  LEU A1109      10.869  -1.880  -4.052  1.00 14.33           C  
ANISOU  223  CG  LEU A1109     2341   1052   2052     32   -158    110       C  
ATOM    224  CD1 LEU A1109       9.416  -1.493  -4.195  1.00 13.45           C  
ANISOU  224  CD1 LEU A1109     2196    987   1928    -47   -135    188       C  
ATOM    225  CD2 LEU A1109      11.290  -1.611  -2.640  1.00 19.61           C  
ANISOU  225  CD2 LEU A1109     3130   1632   2690    -44   -186     93       C  
ATOM    226  N   PRO A1110      11.600  -6.229  -5.991  1.00  9.54           N  
ANISOU  226  N   PRO A1110     1372    767   1485    135    -29     13       N  
ATOM    227  CA  PRO A1110      12.462  -7.261  -6.625  1.00  9.17           C  
ANISOU  227  CA  PRO A1110     1261    782   1440    180      7    -40       C  
ATOM    228  C   PRO A1110      12.116  -7.622  -8.083  1.00 12.65           C  
ANISOU  228  C   PRO A1110     1614   1285   1906    209     32    -24       C  
ATOM    229  O   PRO A1110      12.865  -8.370  -8.736  1.00 12.86           O  
ANISOU  229  O   PRO A1110     1584   1367   1935    234     65    -67       O  
ATOM    230  CB  PRO A1110      12.267  -8.489  -5.724  1.00 11.32           C  
ANISOU  230  CB  PRO A1110     1525   1105   1670    102     24    -31       C  
ATOM    231  CG  PRO A1110      11.548  -8.017  -4.498  1.00 15.33           C  
ANISOU  231  CG  PRO A1110     2091   1575   2160     24    -13     11       C  
ATOM    232  CD  PRO A1110      10.778  -6.814  -4.903  1.00 10.64           C  
ANISOU  232  CD  PRO A1110     1509    937   1596     34    -29     56       C  
ATOM    233  N   PHE A1111      10.976  -7.127  -8.579  1.00  7.22           N  
ANISOU  233  N   PHE A1111      920    591   1231    193     23     34       N  
ATOM    234  CA  PHE A1111      10.446  -7.413  -9.922  1.00  7.23           C  
ANISOU  234  CA  PHE A1111      864    635   1249    204     43     51       C  
ATOM    235  C   PHE A1111      10.628  -6.249 -10.928  1.00 13.52           C  
ANISOU  235  C   PHE A1111     1669   1402   2065    259      9     40       C  
ATOM    236  O   PHE A1111      10.373  -6.426 -12.120  1.00 12.73           O  
ANISOU  236  O   PHE A1111     1527   1337   1973    263     17     41       O  
ATOM    237  CB  PHE A1111       8.946  -7.781  -9.804  1.00  7.32           C  
ANISOU  237  CB  PHE A1111      868    660   1252    155     64    118       C  
ATOM    238  CG  PHE A1111       8.683  -9.032  -9.000  1.00  7.89           C  
ANISOU  238  CG  PHE A1111      917    774   1306    111     83    140       C  
ATOM    239  CD1 PHE A1111       8.466  -8.966  -7.628  1.00  9.33           C  
ANISOU  239  CD1 PHE A1111     1122    952   1472     67     64    159       C  
ATOM    240  CD2 PHE A1111       8.717 -10.286  -9.604  1.00  8.85           C  
ANISOU  240  CD2 PHE A1111     1002    940   1421    104    112    142       C  
ATOM    241  CE1 PHE A1111       8.267 -10.124  -6.879  1.00  9.44           C  
ANISOU  241  CE1 PHE A1111     1112   1013   1462     26     65    181       C  
ATOM    242  CE2 PHE A1111       8.516 -11.443  -8.852  1.00 10.59           C  
ANISOU  242  CE2 PHE A1111     1214   1195   1615     67    117    170       C  
ATOM    243  CZ  PHE A1111       8.299 -11.352  -7.494  1.00  8.93           C  
ANISOU  243  CZ  PHE A1111     1017    989   1388     32     89    189       C  
ATOM    244  N   ARG A1112      11.073  -5.069 -10.447  1.00 10.17           N  
ANISOU  244  N   ARG A1112     1311    911   1642    297    -37     31       N  
ATOM    245  CA  ARG A1112      11.215  -3.853 -11.256  1.00 10.36           C  
ANISOU  245  CA  ARG A1112     1362    900   1675    352    -89     33       C  
ATOM    246  C   ARG A1112      12.361  -3.928 -12.260  1.00 12.74           C  
ANISOU  246  C   ARG A1112     1588   1246   2006    428   -109    -25       C  
ATOM    247  O   ARG A1112      12.374  -3.185 -13.232  1.00 13.35           O  
ANISOU  247  O   ARG A1112     1656   1325   2089    466   -156    -20       O  
ATOM    248  CB  ARG A1112      11.413  -2.638 -10.330  1.00 10.25           C  
ANISOU  248  CB  ARG A1112     1460    786   1648    370   -137     47       C  
ATOM    249  CG  ARG A1112      10.111  -2.133  -9.739  1.00 11.66           C  
ANISOU  249  CG  ARG A1112     1705    933   1794    287   -127    115       C  
ATOM    250  CD  ARG A1112      10.394  -1.086  -8.677  1.00  9.23           C  
ANISOU  250  CD  ARG A1112     1520    522   1466    275   -168    130       C  
ATOM    251  NE  ARG A1112       9.149  -0.532  -8.151  1.00 11.25           N  
ANISOU  251  NE  ARG A1112     1828    761   1685    180   -150    197       N  
ATOM    252  CZ  ARG A1112       9.089   0.534  -7.359  1.00 26.44           C  
ANISOU  252  CZ  ARG A1112     3874   2595   3578    137   -180    230       C  
ATOM    253  NH1 ARG A1112      10.202   1.155  -6.984  1.00 13.25           N1+
ANISOU  253  NH1 ARG A1112     2300    824   1911    194   -239    202       N1+
ATOM    254  NH2 ARG A1112       7.919   0.982  -6.929  1.00 13.82           N  
ANISOU  254  NH2 ARG A1112     2304   1005   1943     38   -149    290       N  
ATOM    255  N   GLN A1113      13.329  -4.802 -11.995  1.00  8.35           N  
ANISOU  255  N   GLN A1113      979    751   1443    419    -74    -79       N  
ATOM    256  CA  GLN A1113      14.519  -4.978 -12.798  1.00  8.89           C  
ANISOU  256  CA  GLN A1113      954    868   1557    510    -74   -143       C  
ATOM    257  C   GLN A1113      14.846  -6.465 -12.941  1.00 11.19           C  
ANISOU  257  C   GLN A1113     1161   1247   1845    466      3   -174       C  
ATOM    258  O   GLN A1113      14.464  -7.259 -12.073  1.00  8.17           O  
ANISOU  258  O   GLN A1113      818    855   1431    403     44   -157       O  
ATOM    259  CB  GLN A1113      15.708  -4.129 -12.249  1.00 11.22           C  
ANISOU  259  CB  GLN A1113     1284   1102   1878    633   -115   -193       C  
ATOM    260  CG  GLN A1113      16.247  -4.530 -10.859  1.00 28.64           C  
ANISOU  260  CG  GLN A1113     3559   3259   4064    632    -78   -229       C  
ATOM    261  CD  GLN A1113      15.260  -4.275  -9.737  1.00 36.26           C  
ANISOU  261  CD  GLN A1113     4644   4140   4994    547    -90   -170       C  
ATOM    262  NE2 GLN A1113      14.764  -5.359  -9.125  1.00 13.46           N  
ANISOU  262  NE2 GLN A1113     1749   1290   2075    453    -38   -156       N  
ATOM    263  OE1 GLN A1113      14.881  -3.121  -9.461  1.00 28.98           O  
ANISOU  263  OE1 GLN A1113     3817   3126   4067    557   -146   -130       O  
ATOM    264  N   PRO A1114      15.472  -6.872 -14.070  1.00  9.77           N  
ANISOU  264  N   PRO A1114      867   1160   1685    476     21   -213       N  
ATOM    265  CA  PRO A1114      15.754  -8.305 -14.276  1.00  9.28           C  
ANISOU  265  CA  PRO A1114      740   1184   1603    406    100   -234       C  
ATOM    266  C   PRO A1114      16.570  -8.886 -13.127  1.00 14.26           C  
ANISOU  266  C   PRO A1114     1395   1815   2208    423    150   -280       C  
ATOM    267  O   PRO A1114      17.382  -8.175 -12.525  1.00 12.88           O  
ANISOU  267  O   PRO A1114     1245   1599   2049    516    130   -328       O  
ATOM    268  CB  PRO A1114      16.544  -8.319 -15.589  1.00 11.49           C  
ANISOU  268  CB  PRO A1114      886   1565   1913    425    102   -279       C  
ATOM    269  CG  PRO A1114      16.077  -7.107 -16.322  1.00 15.96           C  
ANISOU  269  CG  PRO A1114     1460   2097   2505    464     14   -251       C  
ATOM    270  CD  PRO A1114      15.916  -6.071 -15.236  1.00 11.86           C  
ANISOU  270  CD  PRO A1114     1057   1465   1986    538    -36   -233       C  
ATOM    271  N   VAL A1115      16.287 -10.149 -12.764  1.00 11.72           N  
ANISOU  271  N   VAL A1115     1088   1524   1841    333    208   -262       N  
ATOM    272  CA  VAL A1115      17.027 -10.850 -11.709  1.00 12.02           C  
ANISOU  272  CA  VAL A1115     1160   1573   1835    327    258   -306       C  
ATOM    273  C   VAL A1115      18.508 -10.886 -12.163  1.00 16.40           C  
ANISOU  273  C   VAL A1115     1618   2208   2405    398    307   -400       C  
ATOM    274  O   VAL A1115      18.773 -11.253 -13.301  1.00 16.84           O  
ANISOU  274  O   VAL A1115     1565   2357   2476    373    338   -412       O  
ATOM    275  CB  VAL A1115      16.453 -12.276 -11.472  1.00 14.73           C  
ANISOU  275  CB  VAL A1115     1529   1950   2118    214    303   -260       C  
ATOM    276  CG1 VAL A1115      17.349 -13.107 -10.540  1.00 14.96           C  
ANISOU  276  CG1 VAL A1115     1590   2011   2083    197    358   -313       C  
ATOM    277  CG2 VAL A1115      15.037 -12.202 -10.925  1.00 13.27           C  
ANISOU  277  CG2 VAL A1115     1420   1695   1926    171    254   -174       C  
ATOM    278  N   ASP A1116      19.424 -10.393 -11.322  1.00 13.86           N  
ANISOU  278  N   ASP A1116     1336   1846   2083    489    310   -468       N  
ATOM    279  CA  ASP A1116      20.854 -10.411 -11.625  1.00 16.04           C  
ANISOU  279  CA  ASP A1116     1521   2199   2376    580    367   -568       C  
ATOM    280  C   ASP A1116      21.510 -11.578 -10.835  1.00 19.18           C  
ANISOU  280  C   ASP A1116     1953   2639   2694    531    461   -622       C  
ATOM    281  O   ASP A1116      21.838 -11.398  -9.667  1.00 18.37           O  
ANISOU  281  O   ASP A1116     1963   2458   2559    567    458   -661       O  
ATOM    282  CB  ASP A1116      21.517  -9.046 -11.308  1.00 19.14           C  
ANISOU  282  CB  ASP A1116     1942   2507   2822    741    307   -617       C  
ATOM    283  CG  ASP A1116      23.020  -8.932 -11.605  1.00 30.28           C  
ANISOU  283  CG  ASP A1116     3249   3994   4264    874    362   -727       C  
ATOM    284  OD1 ASP A1116      23.550  -9.783 -12.349  1.00 30.36           O  
ANISOU  284  OD1 ASP A1116     3121   4149   4266    837    445   -764       O  
ATOM    285  OD2 ASP A1116      23.653  -7.972 -11.109  1.00 34.08           O1-
ANISOU  285  OD2 ASP A1116     3787   4386   4777   1017    323   -776       O1-
ATOM    286  N   PRO A1117      21.698 -12.781 -11.426  1.00 17.47           N  
ANISOU  286  N   PRO A1117     1662   2543   2435    437    545   -625       N  
ATOM    287  CA  PRO A1117      22.307 -13.882 -10.657  1.00 18.67           C  
ANISOU  287  CA  PRO A1117     1865   2737   2493    381    634   -672       C  
ATOM    288  C   PRO A1117      23.769 -13.654 -10.268  1.00 26.59           C  
ANISOU  288  C   PRO A1117     2843   3772   3490    499    705   -800       C  
ATOM    289  O   PRO A1117      24.286 -14.392  -9.430  1.00 27.90           O  
ANISOU  289  O   PRO A1117     3084   3950   3567    465    773   -850       O  
ATOM    290  CB  PRO A1117      22.133 -15.096 -11.577  1.00 20.23           C  
ANISOU  290  CB  PRO A1117     1988   3051   2649    249    701   -633       C  
ATOM    291  CG  PRO A1117      21.091 -14.688 -12.589  1.00 22.30           C  
ANISOU  291  CG  PRO A1117     2204   3294   2977    217    629   -548       C  
ATOM    292  CD  PRO A1117      21.338 -13.231 -12.784  1.00 18.19           C  
ANISOU  292  CD  PRO A1117     1637   2727   2545    358    561   -582       C  
ATOM    293  N   GLN A1118      24.428 -12.626 -10.843  1.00 24.60           N  
ANISOU  293  N   GLN A1118     2491   3529   3326    645    686   -855       N  
ATOM    294  CA  GLN A1118      25.816 -12.288 -10.529  1.00 27.16           C  
ANISOU  294  CA  GLN A1118     2782   3875   3660    794    750   -982       C  
ATOM    295  C   GLN A1118      25.881 -11.523  -9.199  1.00 32.49           C  
ANISOU  295  C   GLN A1118     3642   4376   4325    880    692  -1011       C  
ATOM    296  O   GLN A1118      26.594 -11.965  -8.292  1.00 33.43           O  
ANISOU  296  O   GLN A1118     3850   4478   4374    896    762  -1095       O  
ATOM    297  CB  GLN A1118      26.483 -11.496 -11.674  1.00 29.35           C  
ANISOU  297  CB  GLN A1118     2871   4239   4042    929    740  -1023       C  
ATOM    298  N   LEU A1119      25.098 -10.416  -9.057  1.00 27.60           N  
ANISOU  298  N   LEU A1119     3097   3627   3764    915    567   -941       N  
ATOM    299  CA  LEU A1119      25.091  -9.611  -7.826  1.00 27.05           C  
ANISOU  299  CA  LEU A1119     3213   3379   3683    973    504   -958       C  
ATOM    300  C   LEU A1119      24.472 -10.385  -6.663  1.00 28.10           C  
ANISOU  300  C   LEU A1119     3497   3461   3717    820    508   -926       C  
ATOM    301  O   LEU A1119      24.911 -10.237  -5.519  1.00 27.31           O  
ANISOU  301  O   LEU A1119     3547   3260   3569    842    509   -986       O  
ATOM    302  CB  LEU A1119      24.377  -8.253  -8.034  1.00 26.21           C  
ANISOU  302  CB  LEU A1119     3147   3158   3652   1028    376   -881       C  
ATOM    303  CG  LEU A1119      24.363  -7.284  -6.832  1.00 31.65           C  
ANISOU  303  CG  LEU A1119     4039   3652   4335   1080    304   -890       C  
ATOM    304  CD1 LEU A1119      25.680  -6.519  -6.701  1.00 33.72           C  
ANISOU  304  CD1 LEU A1119     4322   3849   4640   1289    312   -997       C  
ATOM    305  CD2 LEU A1119      23.186  -6.321  -6.911  1.00 32.97           C  
ANISOU  305  CD2 LEU A1119     4269   3724   4535   1033    191   -775       C  
ATOM    306  N   LEU A1120      23.463 -11.218  -6.967  1.00 22.55           N  
ANISOU  306  N   LEU A1120     2758   2827   2983    668    504   -832       N  
ATOM    307  CA  LEU A1120      22.757 -12.020  -5.968  1.00 21.47           C  
ANISOU  307  CA  LEU A1120     2737   2665   2757    522    492   -784       C  
ATOM    308  C   LEU A1120      23.525 -13.267  -5.542  1.00 24.81           C  
ANISOU  308  C   LEU A1120     3182   3170   3074    465    592   -853       C  
ATOM    309  O   LEU A1120      23.271 -13.797  -4.463  1.00 24.53           O  
ANISOU  309  O   LEU A1120     3271   3098   2951    371    576   -843       O  
ATOM    310  CB  LEU A1120      21.330 -12.355  -6.440  1.00 20.15           C  
ANISOU  310  CB  LEU A1120     2529   2524   2603    408    439   -654       C  
ATOM    311  CG  LEU A1120      20.425 -11.141  -6.713  1.00 23.87           C  
ANISOU  311  CG  LEU A1120     3004   2909   3156    442    343   -582       C  
ATOM    312  CD1 LEU A1120      19.175 -11.541  -7.466  1.00 22.30           C  
ANISOU  312  CD1 LEU A1120     2741   2758   2975    355    320   -475       C  
ATOM    313  CD2 LEU A1120      20.113 -10.375  -5.434  1.00 26.07           C  
ANISOU  313  CD2 LEU A1120     3433   3053   3421    432    274   -572       C  
ATOM    314  N   GLY A1121      24.478 -13.692  -6.370  1.00 21.67           N  
ANISOU  314  N   GLY A1121     2665   2891   2680    519    694   -924       N  
ATOM    315  CA  GLY A1121      25.305 -14.868  -6.117  1.00 22.08           C  
ANISOU  315  CA  GLY A1121     2727   3040   2623    466    812   -996       C  
ATOM    316  C   GLY A1121      24.513 -16.157  -6.184  1.00 23.81           C  
ANISOU  316  C   GLY A1121     2959   3331   2758    289    820   -903       C  
ATOM    317  O   GLY A1121      24.667 -17.027  -5.322  1.00 25.26           O  
ANISOU  317  O   GLY A1121     3252   3523   2821    202    849   -920       O  
ATOM    318  N   ILE A1122      23.642 -16.279  -7.203  1.00 16.19           N  
ANISOU  318  N   ILE A1122     1895   2406   1849    237    786   -802       N  
ATOM    319  CA  ILE A1122      22.789 -17.454  -7.407  1.00 15.08           C  
ANISOU  319  CA  ILE A1122     1771   2316   1643     85    782   -700       C  
ATOM    320  C   ILE A1122      23.043 -17.991  -8.827  1.00 17.80           C  
ANISOU  320  C   ILE A1122     1971   2783   2008     48    861   -691       C  
ATOM    321  O   ILE A1122      22.170 -17.834  -9.692  1.00 15.37           O  
ANISOU  321  O   ILE A1122     1606   2468   1765     19    810   -608       O  
ATOM    322  CB  ILE A1122      21.279 -17.159  -7.092  1.00 16.13           C  
ANISOU  322  CB  ILE A1122     1962   2355   1813     40    655   -578       C  
ATOM    323  CG1 ILE A1122      20.801 -15.819  -7.754  1.00 15.01           C  
ANISOU  323  CG1 ILE A1122     1749   2152   1802    133    589   -554       C  
ATOM    324  CG2 ILE A1122      21.043 -17.128  -5.563  1.00 18.29           C  
ANISOU  324  CG2 ILE A1122     2381   2545   2022     10    593   -578       C  
ATOM    325  CD1 ILE A1122      19.300 -15.618  -7.890  1.00 18.14           C  
ANISOU  325  CD1 ILE A1122     2161   2492   2240     86    497   -435       C  
ATOM    326  N   PRO A1123      24.238 -18.611  -9.085  1.00 15.71           N  
ANISOU  326  N   PRO A1123     1650   2636   1684     42    991   -782       N  
ATOM    327  CA  PRO A1123      24.564 -19.072 -10.455  1.00 16.73           C  
ANISOU  327  CA  PRO A1123     1627   2897   1833     -9   1073   -780       C  
ATOM    328  C   PRO A1123      23.641 -20.136 -11.036  1.00 22.56           C  
ANISOU  328  C   PRO A1123     2394   3656   2521   -174   1063   -660       C  
ATOM    329  O   PRO A1123      23.650 -20.372 -12.251  1.00 22.78           O  
ANISOU  329  O   PRO A1123     2311   3764   2582   -233   1101   -638       O  
ATOM    330  CB  PRO A1123      26.012 -19.579 -10.329  1.00 19.90           C  
ANISOU  330  CB  PRO A1123     1984   3419   2159      7   1224   -904       C  
ATOM    331  CG  PRO A1123      26.162 -19.924  -8.890  1.00 23.95           C  
ANISOU  331  CG  PRO A1123     2676   3861   2562     -1   1221   -936       C  
ATOM    332  CD  PRO A1123      25.370 -18.872  -8.167  1.00 17.94           C  
ANISOU  332  CD  PRO A1123     2001   2940   1877     79   1076   -898       C  
ATOM    333  N   ASP A1124      22.835 -20.771 -10.170  1.00 18.92           N  
ANISOU  333  N   ASP A1124     2086   3121   1982   -249   1004   -582       N  
ATOM    334  CA  ASP A1124      21.865 -21.759 -10.601  1.00 17.87           C  
ANISOU  334  CA  ASP A1124     2008   2979   1803   -381    976   -460       C  
ATOM    335  C   ASP A1124      20.534 -21.110 -11.065  1.00 19.21           C  
ANISOU  335  C   ASP A1124     2168   3052   2080   -354    860   -366       C  
ATOM    336  O   ASP A1124      19.604 -21.844 -11.384  1.00 17.87           O  
ANISOU  336  O   ASP A1124     2056   2851   1884   -440    825   -263       O  
ATOM    337  CB  ASP A1124      21.654 -22.803  -9.486  1.00 20.17           C  
ANISOU  337  CB  ASP A1124     2459   3248   1956   -463    961   -416       C  
ATOM    338  CG  ASP A1124      20.725 -22.407  -8.349  1.00 23.05           C  
ANISOU  338  CG  ASP A1124     2924   3501   2334   -425    831   -362       C  
ATOM    339  OD1 ASP A1124      20.726 -21.218  -7.960  1.00 21.22           O  
ANISOU  339  OD1 ASP A1124     2667   3209   2189   -318    781   -409       O  
ATOM    340  OD2 ASP A1124      20.038 -23.295  -7.814  1.00 30.35           O1-
ANISOU  340  OD2 ASP A1124     3952   4402   3176   -505    778   -274       O1-
ATOM    341  N   TYR A1125      20.430 -19.744 -11.103  1.00 14.46           N  
ANISOU  341  N   TYR A1125     1505   2397   1591   -232    801   -401       N  
ATOM    342  CA  TYR A1125      19.173 -19.105 -11.498  1.00 12.21           C  
ANISOU  342  CA  TYR A1125     1222   2026   1391   -210    702   -319       C  
ATOM    343  C   TYR A1125      18.712 -19.394 -12.923  1.00 15.93           C  
ANISOU  343  C   TYR A1125     1631   2524   1896   -278    714   -268       C  
ATOM    344  O   TYR A1125      17.608 -19.914 -13.081  1.00 14.51           O  
ANISOU  344  O   TYR A1125     1523   2285   1704   -337    669   -173       O  
ATOM    345  CB  TYR A1125      19.105 -17.621 -11.131  1.00 12.72           C  
ANISOU  345  CB  TYR A1125     1266   2020   1547    -82    633   -355       C  
ATOM    346  CG  TYR A1125      17.789 -16.973 -11.490  1.00 12.50           C  
ANISOU  346  CG  TYR A1125     1249   1911   1591    -68    543   -273       C  
ATOM    347  CD1 TYR A1125      17.645 -16.248 -12.671  1.00 15.14           C  
ANISOU  347  CD1 TYR A1125     1496   2253   2002    -38    527   -275       C  
ATOM    348  CD2 TYR A1125      16.686 -17.076 -10.647  1.00 11.37           C  
ANISOU  348  CD2 TYR A1125     1198   1691   1432    -86    475   -197       C  
ATOM    349  CE1 TYR A1125      16.428 -15.662 -13.018  1.00 14.15           C  
ANISOU  349  CE1 TYR A1125     1395   2054   1928    -28    455   -207       C  
ATOM    350  CE2 TYR A1125      15.466 -16.484 -10.979  1.00 11.43           C  
ANISOU  350  CE2 TYR A1125     1210   1632   1500    -68    409   -129       C  
ATOM    351  CZ  TYR A1125      15.338 -15.794 -12.175  1.00 17.63           C  
ANISOU  351  CZ  TYR A1125     1927   2420   2353    -40    404   -136       C  
ATOM    352  OH  TYR A1125      14.139 -15.229 -12.538  1.00 18.63           O  
ANISOU  352  OH  TYR A1125     2071   2483   2525    -26    350    -77       O  
ATOM    353  N   PHE A1126      19.543 -19.091 -13.941  1.00 13.29           N  
ANISOU  353  N   PHE A1126     1167   2279   1602   -272    772   -333       N  
ATOM    354  CA  PHE A1126      19.216 -19.347 -15.355  1.00 14.31           C  
ANISOU  354  CA  PHE A1126     1234   2445   1759   -358    783   -297       C  
ATOM    355  C   PHE A1126      19.134 -20.857 -15.726  1.00 21.03           C  
ANISOU  355  C   PHE A1126     2147   3332   2512   -520    851   -241       C  
ATOM    356  O   PHE A1126      18.607 -21.207 -16.789  1.00 21.41           O  
ANISOU  356  O   PHE A1126     2194   3372   2569   -614    848   -191       O  
ATOM    357  CB  PHE A1126      20.158 -18.575 -16.297  1.00 16.22           C  
ANISOU  357  CB  PHE A1126     1302   2790   2072   -312    814   -381       C  
ATOM    358  CG  PHE A1126      20.142 -17.069 -16.156  1.00 16.22           C  
ANISOU  358  CG  PHE A1126     1254   2741   2167   -159    732   -417       C  
ATOM    359  CD1 PHE A1126      18.936 -16.375 -16.028  1.00 15.97           C  
ANISOU  359  CD1 PHE A1126     1302   2586   2178   -122    629   -350       C  
ATOM    360  CD2 PHE A1126      21.319 -16.335 -16.248  1.00 18.95           C  
ANISOU  360  CD2 PHE A1126     1472   3168   2561    -50    758   -515       C  
ATOM    361  CE1 PHE A1126      18.920 -14.982 -15.924  1.00 15.32           C  
ANISOU  361  CE1 PHE A1126     1192   2457   2171      5    554   -375       C  
ATOM    362  CE2 PHE A1126      21.296 -14.939 -16.176  1.00 21.34           C  
ANISOU  362  CE2 PHE A1126     1746   3414   2947     92    671   -537       C  
ATOM    363  CZ  PHE A1126      20.090 -14.271 -16.017  1.00 17.10           C  
ANISOU  363  CZ  PHE A1126     1307   2750   2439    110    568   -463       C  
ATOM    364  N   ASP A1127      19.617 -21.740 -14.829  1.00 17.63           N  
ANISOU  364  N   ASP A1127     1790   2929   1978   -558    905   -248       N  
ATOM    365  CA  ASP A1127      19.505 -23.184 -14.988  1.00 18.38           C  
ANISOU  365  CA  ASP A1127     1979   3042   1961   -708    957   -183       C  
ATOM    366  C   ASP A1127      18.049 -23.585 -14.723  1.00 20.17           C  
ANISOU  366  C   ASP A1127     2349   3134   2179   -723    858    -60       C  
ATOM    367  O   ASP A1127      17.519 -24.448 -15.419  1.00 20.42           O  
ANISOU  367  O   ASP A1127     2451   3136   2172   -832    865     17       O  
ATOM    368  CB  ASP A1127      20.401 -23.922 -13.975  1.00 21.73           C  
ANISOU  368  CB  ASP A1127     2459   3532   2268   -732   1031   -226       C  
ATOM    369  CG  ASP A1127      21.886 -23.846 -14.238  1.00 32.87           C  
ANISOU  369  CG  ASP A1127     3740   5091   3659   -733   1160   -346       C  
ATOM    370  OD1 ASP A1127      22.271 -23.403 -15.340  1.00 34.07           O  
ANISOU  370  OD1 ASP A1127     3745   5318   3884   -741   1198   -385       O  
ATOM    371  OD2 ASP A1127      22.663 -24.275 -13.361  1.00 38.16           O1-
ANISOU  371  OD2 ASP A1127     4454   5809   4234   -731   1226   -402       O1-
ATOM    372  N   ILE A1128      17.426 -22.973 -13.688  1.00 14.19           N  
ANISOU  372  N   ILE A1128     1637   2297   1457   -615    769    -44       N  
ATOM    373  CA  ILE A1128      16.055 -23.238 -13.242  1.00 11.89           C  
ANISOU  373  CA  ILE A1128     1455   1895   1168   -599    673     62       C  
ATOM    374  C   ILE A1128      15.073 -22.413 -14.078  1.00 15.42           C  
ANISOU  374  C   ILE A1128     1868   2267   1723   -549    617     90       C  
ATOM    375  O   ILE A1128      14.033 -22.933 -14.499  1.00 13.21           O  
ANISOU  375  O   ILE A1128     1667   1911   1443   -579    580    176       O  
ATOM    376  CB  ILE A1128      15.893 -22.925 -11.718  1.00 13.92           C  
ANISOU  376  CB  ILE A1128     1756   2124   1410   -521    609     57       C  
ATOM    377  CG1 ILE A1128      16.956 -23.619 -10.809  1.00 15.91           C  
ANISOU  377  CG1 ILE A1128     2054   2449   1544   -567    663      9       C  
ATOM    378  CG2 ILE A1128      14.467 -23.150 -11.209  1.00 13.08           C  
ANISOU  378  CG2 ILE A1128     1727   1926   1316   -494    508    163       C  
ATOM    379  CD1 ILE A1128      16.888 -25.136 -10.661  1.00 22.26           C  
ANISOU  379  CD1 ILE A1128     2973   3269   2216   -681    679     85       C  
ATOM    380  N   VAL A1129      15.397 -21.112 -14.270  1.00 12.28           N  
ANISOU  380  N   VAL A1129     1367   1886   1413   -465    607     17       N  
ATOM    381  CA  VAL A1129      14.570 -20.128 -14.981  1.00 11.36           C  
ANISOU  381  CA  VAL A1129     1217   1708   1390   -410    552     29       C  
ATOM    382  C   VAL A1129      15.076 -19.981 -16.416  1.00 16.92           C  
ANISOU  382  C   VAL A1129     1836   2470   2123   -471    596    -11       C  
ATOM    383  O   VAL A1129      16.055 -19.267 -16.676  1.00 18.01           O  
ANISOU  383  O   VAL A1129     1857   2688   2298   -434    621    -93       O  
ATOM    384  CB  VAL A1129      14.468 -18.795 -14.191  1.00 13.02           C  
ANISOU  384  CB  VAL A1129     1394   1889   1665   -288    495     -8       C  
ATOM    385  CG1 VAL A1129      13.829 -17.676 -15.022  1.00 11.26           C  
ANISOU  385  CG1 VAL A1129     1132   1621   1526   -238    449     -8       C  
ATOM    386  CG2 VAL A1129      13.717 -18.995 -12.885  1.00 12.33           C  
ANISOU  386  CG2 VAL A1129     1389   1745   1551   -256    443     46       C  
ATOM    387  N   LYS A1130      14.433 -20.716 -17.341  1.00 12.89           N  
ANISOU  387  N   LYS A1130     1387   1920   1593   -568    602     48       N  
ATOM    388  CA  LYS A1130      14.827 -20.736 -18.756  1.00 13.20           C  
ANISOU  388  CA  LYS A1130     1358   2013   1646   -664    639     19       C  
ATOM    389  C   LYS A1130      14.468 -19.450 -19.507  1.00 17.11           C  
ANISOU  389  C   LYS A1130     1784   2489   2229   -605    581    -13       C  
ATOM    390  O   LYS A1130      15.168 -19.077 -20.455  1.00 18.68           O  
ANISOU  390  O   LYS A1130     1869   2776   2454   -650    600    -68       O  
ATOM    391  CB  LYS A1130      14.236 -21.964 -19.475  1.00 15.60           C  
ANISOU  391  CB  LYS A1130     1781   2257   1890   -801    661     95       C  
ATOM    392  CG  LYS A1130      14.536 -23.313 -18.813  1.00 16.61           C  
ANISOU  392  CG  LYS A1130     2000   2397   1914   -874    710    142       C  
ATOM    393  CD  LYS A1130      16.020 -23.637 -18.730  1.00 15.41           C  
ANISOU  393  CD  LYS A1130     1747   2397   1709   -939    807     72       C  
ATOM    394  CE  LYS A1130      16.248 -25.077 -18.356  1.00 16.99           C  
ANISOU  394  CE  LYS A1130     2063   2607   1786  -1052    863    128       C  
ATOM    395  NZ  LYS A1130      17.706 -25.414 -18.297  1.00 23.86           N1+
ANISOU  395  NZ  LYS A1130     2834   3637   2594  -1120    976     51       N1+
ATOM    396  N   ASN A1131      13.374 -18.799 -19.099  1.00 10.25           N  
ANISOU  396  N   ASN A1131      982   1514   1397   -512    511     23       N  
ATOM    397  CA  ASN A1131      12.842 -17.597 -19.709  1.00  9.73           C  
ANISOU  397  CA  ASN A1131      889   1413   1395   -457    452      6       C  
ATOM    398  C   ASN A1131      12.620 -16.494 -18.650  1.00 13.11           C  
ANISOU  398  C   ASN A1131     1308   1810   1864   -317    402     -4       C  
ATOM    399  O   ASN A1131      11.514 -16.336 -18.108  1.00 12.20           O  
ANISOU  399  O   ASN A1131     1277   1605   1753   -268    367     46       O  
ATOM    400  CB  ASN A1131      11.550 -17.938 -20.486  1.00 12.76           C  
ANISOU  400  CB  ASN A1131     1391   1687   1771   -509    430     64       C  
ATOM    401  CG  ASN A1131      11.775 -18.950 -21.590  1.00 23.43           C  
ANISOU  401  CG  ASN A1131     2771   3051   3079   -664    474     75       C  
ATOM    402  ND2 ASN A1131      12.573 -18.578 -22.583  1.00 13.36           N  
ANISOU  402  ND2 ASN A1131     1384   1871   1820   -737    483     17       N  
ATOM    403  OD1 ASN A1131      11.310 -20.096 -21.528  1.00 22.36           O  
ANISOU  403  OD1 ASN A1131     2753   2850   2893   -726    498    136       O  
ATOM    404  N   PRO A1132      13.673 -15.717 -18.324  1.00 10.15           N  
ANISOU  404  N   PRO A1132      832   1507   1516   -252    399    -70       N  
ATOM    405  CA  PRO A1132      13.507 -14.687 -17.300  1.00  9.10           C  
ANISOU  405  CA  PRO A1132      714   1329   1414   -136    351    -76       C  
ATOM    406  C   PRO A1132      12.596 -13.570 -17.782  1.00 11.34           C  
ANISOU  406  C   PRO A1132     1022   1549   1736    -92    286    -58       C  
ATOM    407  O   PRO A1132      12.539 -13.246 -18.968  1.00 10.97           O  
ANISOU  407  O   PRO A1132      941   1521   1705   -127    268    -72       O  
ATOM    408  CB  PRO A1132      14.932 -14.216 -17.021  1.00 11.15           C  
ANISOU  408  CB  PRO A1132      875   1671   1690    -77    369   -155       C  
ATOM    409  CG  PRO A1132      15.808 -15.196 -17.676  1.00 16.92           C  
ANISOU  409  CG  PRO A1132     1533   2505   2391   -165    442   -187       C  
ATOM    410  CD  PRO A1132      15.057 -15.739 -18.824  1.00 12.04           C  
ANISOU  410  CD  PRO A1132      943   1869   1762   -274    441   -142       C  
ATOM    411  N   MET A1133      11.826 -13.047 -16.848  1.00  8.03           N  
ANISOU  411  N   MET A1133      668   1059   1324    -31    255    -24       N  
ATOM    412  CA  MET A1133      10.887 -11.977 -17.119  1.00  6.66           C  
ANISOU  412  CA  MET A1133      540    820   1170      8    202     -3       C  
ATOM    413  C   MET A1133      10.795 -11.113 -15.881  1.00  9.72           C  
ANISOU  413  C   MET A1133      947   1175   1572     82    176      4       C  
ATOM    414  O   MET A1133      10.903 -11.620 -14.768  1.00  7.26           O  
ANISOU  414  O   MET A1133      654    861   1244     85    193     16       O  
ATOM    415  CB  MET A1133       9.525 -12.554 -17.517  1.00  8.15           C  
ANISOU  415  CB  MET A1133      803    949   1344    -32    218     53       C  
ATOM    416  CG  MET A1133       8.578 -11.557 -18.219  1.00  9.83           C  
ANISOU  416  CG  MET A1133     1059   1110   1566    -13    184     60       C  
ATOM    417  SD  MET A1133       9.240 -10.519 -19.537  1.00 11.79           S  
ANISOU  417  SD  MET A1133     1253   1402   1827    -26    134      7       S  
ATOM    418  CE  MET A1133       9.856 -11.773 -20.706  1.00  9.50           C  
ANISOU  418  CE  MET A1133      919   1169   1523   -143    171    -15       C  
ATOM    419  N   ASP A1134      10.579  -9.805 -16.085  1.00  6.91           N  
ANISOU  419  N   ASP A1134      603    787   1235    130    127      0       N  
ATOM    420  CA  ASP A1134      10.412  -8.844 -15.011  1.00  6.19           C  
ANISOU  420  CA  ASP A1134      603    652   1098    109     84     21       C  
ATOM    421  C   ASP A1134       9.557  -7.702 -15.517  1.00 12.48           C  
ANISOU  421  C   ASP A1134     1398   1399   1943    199     57     36       C  
ATOM    422  O   ASP A1134       9.222  -7.653 -16.709  1.00 11.98           O  
ANISOU  422  O   ASP A1134     1331   1346   1876    174     50     33       O  
ATOM    423  CB  ASP A1134      11.773  -8.352 -14.488  1.00  6.86           C  
ANISOU  423  CB  ASP A1134      632    751   1224    204     69    -35       C  
ATOM    424  CG  ASP A1134      12.377  -7.315 -15.389  1.00 12.22           C  
ANISOU  424  CG  ASP A1134     1248   1441   1953    296     22    -73       C  
ATOM    425  OD1 ASP A1134      12.687  -7.650 -16.540  1.00 13.42           O  
ANISOU  425  OD1 ASP A1134     1328   1656   2113    272     26    -96       O  
ATOM    426  OD2 ASP A1134      12.476  -6.156 -14.966  1.00 15.80           O1-
ANISOU  426  OD2 ASP A1134     1750   1841   2414    356    -29    -69       O1-
ATOM    427  N   LEU A1135       9.227  -6.766 -14.621  1.00 10.55           N  
ANISOU  427  N   LEU A1135     1208   1107   1695    227     33     59       N  
ATOM    428  CA  LEU A1135       8.409  -5.603 -14.947  1.00 10.36           C  
ANISOU  428  CA  LEU A1135     1243   1039   1653    235      4     87       C  
ATOM    429  C   LEU A1135       9.007  -4.718 -16.016  1.00 14.72           C  
ANISOU  429  C   LEU A1135     1786   1600   2208    266    -58     59       C  
ATOM    430  O   LEU A1135       8.278  -4.346 -16.924  1.00 16.89           O  
ANISOU  430  O   LEU A1135     2093   1868   2457    244    -69     70       O  
ATOM    431  CB  LEU A1135       8.067  -4.783 -13.699  1.00 10.18           C  
ANISOU  431  CB  LEU A1135     1282    966   1619    241     -7    119       C  
ATOM    432  CG  LEU A1135       7.256  -5.437 -12.572  1.00 13.37           C  
ANISOU  432  CG  LEU A1135     1690   1373   2019    201     40    155       C  
ATOM    433  CD1 LEU A1135       7.224  -4.511 -11.345  1.00 12.56           C  
ANISOU  433  CD1 LEU A1135     1643   1226   1904    188     19    178       C  
ATOM    434  CD2 LEU A1135       5.839  -5.796 -13.022  1.00 14.13           C  
ANISOU  434  CD2 LEU A1135     1789   1479   2102    178     87    191       C  
ATOM    435  N   SER A1136      10.318  -4.402 -15.949  1.00 10.84           N  
ANISOU  435  N   SER A1136     1249   1127   1742    323    -99     20       N  
ATOM    436  CA  SER A1136      10.979  -3.541 -16.964  1.00 10.44           C  
ANISOU  436  CA  SER A1136     1168   1100   1700    369   -174     -5       C  
ATOM    437  C   SER A1136      10.988  -4.168 -18.363  1.00 12.46           C  
ANISOU  437  C   SER A1136     1348   1429   1957    319   -171    -29       C  
ATOM    438  O   SER A1136      10.835  -3.442 -19.338  1.00 11.85           O  
ANISOU  438  O   SER A1136     1278   1362   1862    316   -233    -28       O  
ATOM    439  CB  SER A1136      12.392  -3.142 -16.545  1.00 12.55           C  
ANISOU  439  CB  SER A1136     1391   1373   2003    463   -214    -46       C  
ATOM    440  OG  SER A1136      13.305  -4.232 -16.589  1.00 14.73           O  
ANISOU  440  OG  SER A1136     1562   1725   2310    465   -164    -98       O  
ATOM    441  N   THR A1137      11.144  -5.513 -18.457  1.00  8.68           N  
ANISOU  441  N   THR A1137      811    999   1490    266   -102    -48       N  
ATOM    442  CA  THR A1137      11.174  -6.240 -19.738  1.00  7.30           C  
ANISOU  442  CA  THR A1137      575    886   1312    192    -90    -69       C  
ATOM    443  C   THR A1137       9.791  -6.249 -20.349  1.00  9.33           C  
ANISOU  443  C   THR A1137      925   1091   1529    128    -82    -36       C  
ATOM    444  O   THR A1137       9.689  -6.114 -21.560  1.00  9.63           O  
ANISOU  444  O   THR A1137      953   1155   1551     78   -116    -52       O  
ATOM    445  CB  THR A1137      11.754  -7.666 -19.573  1.00 11.62           C  
ANISOU  445  CB  THR A1137     1056   1489   1871    145    -15    -90       C  
ATOM    446  CG2 THR A1137      11.757  -8.463 -20.883  1.00 10.66           C  
ANISOU  446  CG2 THR A1137      887   1424   1739     43      4   -106       C  
ATOM    447  OG1 THR A1137      13.095  -7.566 -19.093  1.00 10.07           O  
ANISOU  447  OG1 THR A1137      774   1348   1706    213    -16   -135       O  
ATOM    448  N   ILE A1138       8.735  -6.446 -19.527  1.00  5.71           N  
ANISOU  448  N   ILE A1138      574    580   1016     73    -30      2       N  
ATOM    449  CA  ILE A1138       7.336  -6.433 -20.009  1.00  5.47           C  
ANISOU  449  CA  ILE A1138      599    538    944     41     -8     24       C  
ATOM    450  C   ILE A1138       7.008  -4.980 -20.489  1.00  8.59           C  
ANISOU  450  C   ILE A1138     1067    852   1344    110    -76     33       C  
ATOM    451  O   ILE A1138       6.443  -4.774 -21.574  1.00  8.57           O  
ANISOU  451  O   ILE A1138     1114    839   1304     64    -93     22       O  
ATOM    452  CB  ILE A1138       6.368  -6.908 -18.875  1.00  6.98           C  
ANISOU  452  CB  ILE A1138      855    624   1175    108     53     74       C  
ATOM    453  CG1 ILE A1138       6.560  -8.401 -18.554  1.00  6.18           C  
ANISOU  453  CG1 ILE A1138      698    588   1061     54    106     74       C  
ATOM    454  CG2 ILE A1138       4.927  -6.613 -19.233  1.00  7.85           C  
ANISOU  454  CG2 ILE A1138     1056    679   1247    100     82     94       C  
ATOM    455  CD1 ILE A1138       6.065  -8.826 -17.197  1.00  6.08           C  
ANISOU  455  CD1 ILE A1138      695    559   1056     81    143    112       C  
ATOM    456  N   LYS A1139       7.419  -3.990 -19.681  1.00  5.69           N  
ANISOU  456  N   LYS A1139      688    549    924     92   -101     22       N  
ATOM    457  CA  LYS A1139       7.245  -2.573 -19.994  1.00  5.93           C  
ANISOU  457  CA  LYS A1139      784    540    928    132   -170     31       C  
ATOM    458  C   LYS A1139       7.943  -2.200 -21.330  1.00 10.64           C  
ANISOU  458  C   LYS A1139     1351   1130   1563    182   -273     27       C  
ATOM    459  O   LYS A1139       7.307  -1.575 -22.175  1.00 10.89           O  
ANISOU  459  O   LYS A1139     1453   1148   1537    147   -311     30       O  
ATOM    460  CB  LYS A1139       7.687  -1.683 -18.827  1.00  6.67           C  
ANISOU  460  CB  LYS A1139      912    576   1045    212   -203     64       C  
ATOM    461  CG  LYS A1139       7.205  -0.233 -18.970  1.00 13.16           C  
ANISOU  461  CG  LYS A1139     1852   1312   1834    265   -275    119       C  
ATOM    462  CD  LYS A1139       7.892   0.729 -18.024  1.00 16.21           C  
ANISOU  462  CD  LYS A1139     2279   1652   2229    326   -329    144       C  
ATOM    463  CE  LYS A1139       7.616   2.185 -18.385  1.00 27.56           C  
ANISOU  463  CE  LYS A1139     3829   3046   3597    334   -408    181       C  
ATOM    464  NZ  LYS A1139       8.343   2.630 -19.622  1.00 25.23           N1+
ANISOU  464  NZ  LYS A1139     3494   2795   3296    369   -518    159       N1+
ATOM    465  N   ARG A1140       9.203  -2.655 -21.534  1.00  8.86           N  
ANISOU  465  N   ARG A1140     1001    975   1392    204   -298     -9       N  
ATOM    466  CA  ARG A1140       9.979  -2.450 -22.764  1.00 10.41           C  
ANISOU  466  CA  ARG A1140     1106   1252   1595    190   -378    -45       C  
ATOM    467  C   ARG A1140       9.306  -3.100 -23.958  1.00 13.95           C  
ANISOU  467  C   ARG A1140     1573   1719   2009     74   -359    -62       C  
ATOM    468  O   ARG A1140       9.256  -2.477 -25.017  1.00 15.42           O  
ANISOU  468  O   ARG A1140     1766   1935   2159     38   -440    -74       O  
ATOM    469  CB  ARG A1140      11.420  -2.972 -22.641  1.00 13.28           C  
ANISOU  469  CB  ARG A1140     1315   1703   2028    235   -378    -86       C  
ATOM    470  CG  ARG A1140      12.142  -3.003 -24.002  1.00 24.01           C  
ANISOU  470  CG  ARG A1140     2548   3175   3400    196   -446   -126       C  
ATOM    471  CD  ARG A1140      13.623  -3.368 -24.026  1.00 32.26           C  
ANISOU  471  CD  ARG A1140     3412   4333   4513    251   -448   -174       C  
ATOM    472  NE  ARG A1140      14.062  -4.395 -23.069  1.00 41.54           N  
ANISOU  472  NE  ARG A1140     4555   5510   5720    264   -339   -190       N  
ATOM    473  CZ  ARG A1140      13.842  -5.704 -23.173  1.00 50.98           C  
ANISOU  473  CZ  ARG A1140     5737   6726   6907    160   -244   -197       C  
ATOM    474  NH1 ARG A1140      13.089  -6.182 -24.155  1.00 33.19           N1+
ANISOU  474  NH1 ARG A1140     3520   4473   4618     33   -237   -189       N1+
ATOM    475  NH2 ARG A1140      14.332  -6.539 -22.269  1.00 37.99           N  
ANISOU  475  NH2 ARG A1140     4067   5088   5280    179   -159   -211       N  
ATOM    476  N   LYS A1141       8.766  -4.328 -23.791  1.00  8.19           N  
ANISOU  476  N   LYS A1141      864    963   1284     15   -260    -62       N  
ATOM    477  CA  LYS A1141       8.085  -5.041 -24.871  1.00  8.61           C  
ANISOU  477  CA  LYS A1141      963   1005   1303    -96   -235    -77       C  
ATOM    478  C   LYS A1141       6.817  -4.302 -25.328  1.00 14.84           C  
ANISOU  478  C   LYS A1141     1901   1719   2019   -118   -250    -66       C  
ATOM    479  O   LYS A1141       6.512  -4.297 -26.524  1.00 14.78           O  
ANISOU  479  O   LYS A1141     1934   1715   1967   -204   -284    -92       O  
ATOM    480  CB  LYS A1141       7.785  -6.491 -24.463  1.00  9.97           C  
ANISOU  480  CB  LYS A1141     1146   1148   1495   -135   -131    -68       C  
ATOM    481  CG  LYS A1141       9.005  -7.422 -24.570  1.00 15.00           C  
ANISOU  481  CG  LYS A1141     1648   1875   2176   -171   -112    -94       C  
ATOM    482  CD  LYS A1141       8.718  -8.836 -24.080  1.00 20.47           C  
ANISOU  482  CD  LYS A1141     2372   2532   2873   -209    -17    -73       C  
ATOM    483  CE  LYS A1141       8.298  -9.777 -25.187  1.00 17.59           C  
ANISOU  483  CE  LYS A1141     2060   2143   2479   -336      9    -80       C  
ATOM    484  NZ  LYS A1141       8.216 -11.182 -24.714  1.00 18.03           N1+
ANISOU  484  NZ  LYS A1141     2143   2170   2537   -369     90    -53       N1+
ATOM    485  N   LEU A1142       6.092  -3.669 -24.369  1.00 11.99           N  
ANISOU  485  N   LEU A1142     1623   1295   1638    -49   -221    -30       N  
ATOM    486  CA  LEU A1142       4.895  -2.867 -24.650  1.00 11.84           C  
ANISOU  486  CA  LEU A1142     1744   1213   1541    -59   -218    -20       C  
ATOM    487  C   LEU A1142       5.334  -1.567 -25.346  1.00 14.04           C  
ANISOU  487  C   LEU A1142     2035   1528   1773    -60   -339    -25       C  
ATOM    488  O   LEU A1142       4.705  -1.136 -26.316  1.00 13.57           O  
ANISOU  488  O   LEU A1142     2067   1451   1637   -120   -373    -43       O  
ATOM    489  CB  LEU A1142       4.151  -2.503 -23.344  1.00 11.56           C  
ANISOU  489  CB  LEU A1142     1766   1126   1501      6   -151     23       C  
ATOM    490  CG  LEU A1142       3.194  -3.513 -22.743  1.00 15.88           C  
ANISOU  490  CG  LEU A1142     2341   1627   2066     13    -37     35       C  
ATOM    491  CD1 LEU A1142       2.871  -3.130 -21.322  1.00 16.01           C  
ANISOU  491  CD1 LEU A1142     2356   1632   2097     71      6     78       C  
ATOM    492  CD2 LEU A1142       1.904  -3.628 -23.566  1.00 17.14           C  
ANISOU  492  CD2 LEU A1142     2623   1729   2161    -24     13     15       C  
ATOM    493  N   ASP A1143       6.412  -0.941 -24.827  1.00 11.02           N  
ANISOU  493  N   ASP A1143     1568   1188   1432     13   -410     -9       N  
ATOM    494  CA  ASP A1143       6.955   0.316 -25.351  1.00 11.50           C  
ANISOU  494  CA  ASP A1143     1631   1281   1456     39   -542     -2       C  
ATOM    495  C   ASP A1143       7.491   0.178 -26.767  1.00 15.46           C  
ANISOU  495  C   ASP A1143     2058   1867   1951    -30   -630    -44       C  
ATOM    496  O   ASP A1143       7.395   1.126 -27.536  1.00 16.77           O  
ANISOU  496  O   ASP A1143     2274   2048   2049    -50   -734    -41       O  
ATOM    497  CB  ASP A1143       8.043   0.901 -24.430  1.00 12.45           C  
ANISOU  497  CB  ASP A1143     1683   1414   1633    152   -594     22       C  
ATOM    498  CG  ASP A1143       7.577   1.391 -23.059  1.00 14.63           C  
ANISOU  498  CG  ASP A1143     2054   1605   1899    205   -540     69       C  
ATOM    499  OD1 ASP A1143       6.382   1.717 -22.913  1.00 11.47           O  
ANISOU  499  OD1 ASP A1143     1780   1148   1429    164   -488     94       O  
ATOM    500  OD2 ASP A1143       8.428   1.543 -22.171  1.00 19.71           O1-
ANISOU  500  OD2 ASP A1143     2649   2241   2598    284   -555     80       O1-
ATOM    501  N   THR A1144       8.007  -1.012 -27.116  1.00 12.09           N  
ANISOU  501  N   THR A1144     1514   1495   1583    -81   -588    -80       N  
ATOM    502  CA  THR A1144       8.660  -1.279 -28.396  1.00 13.73           C  
ANISOU  502  CA  THR A1144     1616   1803   1797   -166   -662   -122       C  
ATOM    503  C   THR A1144       7.849  -2.068 -29.431  1.00 17.02           C  
ANISOU  503  C   THR A1144     2110   2194   2163   -315   -621   -154       C  
ATOM    504  O   THR A1144       8.378  -2.382 -30.492  1.00 16.54           O  
ANISOU  504  O   THR A1144     1962   2218   2106   -413   -678   -189       O  
ATOM    505  CB  THR A1144      10.042  -1.881 -28.161  1.00 17.01           C  
ANISOU  505  CB  THR A1144     1831   2322   2310   -125   -658   -143       C  
ATOM    506  CG2 THR A1144      10.945  -0.979 -27.305  1.00 16.59           C  
ANISOU  506  CG2 THR A1144     1713   2289   2303     32   -719   -122       C  
ATOM    507  OG1 THR A1144       9.857  -3.153 -27.539  1.00 12.26           O  
ANISOU  507  OG1 THR A1144     1230   1686   1744   -152   -525   -145       O  
ATOM    508  N   GLY A1145       6.589  -2.352 -29.131  1.00 13.63           N  
ANISOU  508  N   GLY A1145     1842   1650   1688   -331   -528   -143       N  
ATOM    509  CA  GLY A1145       5.695  -3.059 -30.041  1.00 13.81           C  
ANISOU  509  CA  GLY A1145     1977   1613   1657   -453   -482   -175       C  
ATOM    510  C   GLY A1145       6.040  -4.514 -30.270  1.00 18.71           C  
ANISOU  510  C   GLY A1145     2532   2246   2331   -532   -414   -193       C  
ATOM    511  O   GLY A1145       5.780  -5.049 -31.352  1.00 18.58           O  
ANISOU  511  O   GLY A1145     2567   2215   2276   -665   -421   -227       O  
ATOM    512  N   GLN A1146       6.611  -5.175 -29.240  1.00 15.35           N  
ANISOU  512  N   GLN A1146     2009   1840   1983   -461   -348   -169       N  
ATOM    513  CA  GLN A1146       7.013  -6.580 -29.325  1.00 13.92           C  
ANISOU  513  CA  GLN A1146     1769   1676   1845   -534   -278   -177       C  
ATOM    514  C   GLN A1146       5.841  -7.554 -29.187  1.00 17.84           C  
ANISOU  514  C   GLN A1146     2422   2040   2316   -562   -177   -163       C  
ATOM    515  O   GLN A1146       5.920  -8.678 -29.708  1.00 17.75           O  
ANISOU  515  O   GLN A1146     2423   2012   2307   -666   -137   -172       O  
ATOM    516  CB  GLN A1146       8.139  -6.883 -28.338  1.00 13.92           C  
ANISOU  516  CB  GLN A1146     1611   1756   1921   -453   -253   -163       C  
ATOM    517  CG  GLN A1146       9.468  -6.279 -28.774  1.00 14.67           C  
ANISOU  517  CG  GLN A1146     1527   1996   2052   -444   -345   -190       C  
ATOM    518  CD  GLN A1146      10.579  -6.657 -27.845  1.00 21.57           C  
ANISOU  518  CD  GLN A1146     2259   2942   2996   -362   -304   -190       C  
ATOM    519  NE2 GLN A1146      11.286  -5.650 -27.345  1.00 11.00           N  
ANISOU  519  NE2 GLN A1146      841   1650   1689   -237   -369   -191       N  
ATOM    520  OE1 GLN A1146      10.846  -7.847 -27.604  1.00 12.56           O  
ANISOU  520  OE1 GLN A1146     1085   1812   1874   -411   -217   -191       O  
ATOM    521  N   TYR A1147       4.741  -7.106 -28.522  1.00 13.02           N  
ANISOU  521  N   TYR A1147     1933   1334   1679   -470   -135   -141       N  
ATOM    522  CA  TYR A1147       3.524  -7.899 -28.374  1.00 12.39           C  
ANISOU  522  CA  TYR A1147     1999   1129   1579   -463    -43   -129       C  
ATOM    523  C   TYR A1147       2.626  -7.616 -29.558  1.00 18.60           C  
ANISOU  523  C   TYR A1147     2942   1839   2285   -542    -60   -170       C  
ATOM    524  O   TYR A1147       2.336  -6.460 -29.882  1.00 18.65           O  
ANISOU  524  O   TYR A1147     2994   1856   2236   -533   -113   -189       O  
ATOM    525  CB  TYR A1147       2.779  -7.597 -27.065  1.00 12.35           C  
ANISOU  525  CB  TYR A1147     2023   1081   1588   -327     18    -90       C  
ATOM    526  CG  TYR A1147       3.550  -7.861 -25.792  1.00 12.00           C  
ANISOU  526  CG  TYR A1147     1850   1097   1613   -252     35    -52       C  
ATOM    527  CD1 TYR A1147       4.004  -9.142 -25.480  1.00 13.36           C  
ANISOU  527  CD1 TYR A1147     1973   1275   1826   -274     78    -35       C  
ATOM    528  CD2 TYR A1147       3.762  -6.848 -24.862  1.00 11.60           C  
ANISOU  528  CD2 TYR A1147     1750   1084   1575   -166     11    -32       C  
ATOM    529  CE1 TYR A1147       4.698  -9.394 -24.296  1.00 11.97           C  
ANISOU  529  CE1 TYR A1147     1696   1153   1700   -212     93     -7       C  
ATOM    530  CE2 TYR A1147       4.406  -7.099 -23.653  1.00 11.24           C  
ANISOU  530  CE2 TYR A1147     1610   1077   1584   -104     28     -4       C  
ATOM    531  CZ  TYR A1147       4.902  -8.364 -23.387  1.00 14.45           C  
ANISOU  531  CZ  TYR A1147     1962   1500   2029   -127     67      4       C  
ATOM    532  OH  TYR A1147       5.548  -8.596 -22.199  1.00  8.15           O  
ANISOU  532  OH  TYR A1147     1084    741   1271    -73     82     26       O  
ATOM    533  N   GLN A1148       2.220  -8.676 -30.235  1.00 17.39           N  
ANISOU  533  N   GLN A1148     2887   1603   2116   -629    -19   -186       N  
ATOM    534  CA  GLN A1148       1.380  -8.555 -31.420  1.00 18.46           C  
ANISOU  534  CA  GLN A1148     3197   1647   2170   -719    -31   -235       C  
ATOM    535  C   GLN A1148      -0.070  -8.698 -31.030  1.00 20.25           C  
ANISOU  535  C   GLN A1148     3591   1734   2368   -620     63   -233       C  
ATOM    536  O   GLN A1148      -0.943  -8.146 -31.690  1.00 20.00           O  
ANISOU  536  O   GLN A1148     3711   1631   2258   -638     65   -278       O  
ATOM    537  CB  GLN A1148       1.781  -9.619 -32.449  1.00 21.63           C  
ANISOU  537  CB  GLN A1148     3627   2025   2565   -886    -43   -256       C  
ATOM    538  CG  GLN A1148       3.107  -9.298 -33.134  1.00 44.96           C  
ANISOU  538  CG  GLN A1148     6417   5137   5530  -1007   -144   -276       C  
ATOM    539  CD  GLN A1148       3.772 -10.541 -33.660  1.00 73.48           C  
ANISOU  539  CD  GLN A1148     9985   8770   9166  -1154   -128   -275       C  
ATOM    540  NE2 GLN A1148       3.819 -10.678 -34.979  1.00 74.98           N  
ANISOU  540  NE2 GLN A1148    10235   8952   9301  -1338   -180   -319       N  
ATOM    541  OE1 GLN A1148       4.256 -11.387 -32.899  1.00 66.48           O  
ANISOU  541  OE1 GLN A1148     9013   7907   8337  -1118    -70   -234       O  
ATOM    542  N   GLU A1149      -0.316  -9.373 -29.895  1.00 16.03           N  
ANISOU  542  N   GLU A1149     3020   1175   1896   -505    139   -184       N  
ATOM    543  CA  GLU A1149      -1.653  -9.702 -29.426  1.00 15.97           C  
ANISOU  543  CA  GLU A1149     3137   1049   1881   -393    233   -176       C  
ATOM    544  C   GLU A1149      -1.702  -9.678 -27.856  1.00 18.46           C  
ANISOU  544  C   GLU A1149     3331   1420   2264   -247    279   -116       C  
ATOM    545  O   GLU A1149      -0.670  -9.938 -27.227  1.00 16.33           O  
ANISOU  545  O   GLU A1149     2915   1239   2049   -253    249    -80       O  
ATOM    546  CB  GLU A1149      -2.009 -11.050 -30.106  1.00 18.27           C  
ANISOU  546  CB  GLU A1149     3563   1211   2169   -455    268   -183       C  
ATOM    547  CG  GLU A1149      -3.205 -11.815 -29.613  1.00 28.92           C  
ANISOU  547  CG  GLU A1149     5028   2429   3534   -328    360   -163       C  
ATOM    548  CD  GLU A1149      -2.916 -12.657 -28.392  1.00 34.02           C  
ANISOU  548  CD  GLU A1149     5556   3111   4259   -237    387    -87       C  
ATOM    549  OE1 GLU A1149      -1.912 -13.407 -28.368  1.00 25.81           O  
ANISOU  549  OE1 GLU A1149     4442   2116   3249   -319    355    -55       O  
ATOM    550  OE2 GLU A1149      -3.733 -12.569 -27.455  1.00 26.87           O1-
ANISOU  550  OE2 GLU A1149     4634   2195   3380    -86    444    -63       O1-
ATOM    551  N   PRO A1150      -2.852  -9.318 -27.211  1.00 15.82           N  
ANISOU  551  N   PRO A1150     3047   1045   1920   -124    352   -111       N  
ATOM    552  CA  PRO A1150      -2.873  -9.178 -25.737  1.00 14.99           C  
ANISOU  552  CA  PRO A1150     2816   1009   1872    -12    385    -56       C  
ATOM    553  C   PRO A1150      -2.591 -10.362 -24.801  1.00 17.68           C  
ANISOU  553  C   PRO A1150     3071   1358   2288     40    405      2       C  
ATOM    554  O   PRO A1150      -2.114 -10.114 -23.689  1.00 16.29           O  
ANISOU  554  O   PRO A1150     2766   1269   2153     82    395     41       O  
ATOM    555  CB  PRO A1150      -4.222  -8.507 -25.462  1.00 16.86           C  
ANISOU  555  CB  PRO A1150     3128   1209   2070     84    464    -73       C  
ATOM    556  CG  PRO A1150      -5.060  -8.883 -26.590  1.00 22.51           C  
ANISOU  556  CG  PRO A1150     4021   1799   2731     65    499   -127       C  
ATOM    557  CD  PRO A1150      -4.158  -8.920 -27.781  1.00 18.66           C  
ANISOU  557  CD  PRO A1150     3574   1308   2210    -89    410   -161       C  
ATOM    558  N   TRP A1151      -2.872 -11.623 -25.206  1.00 13.60           N  
ANISOU  558  N   TRP A1151     2638    747   1781     31    427     11       N  
ATOM    559  CA  TRP A1151      -2.571 -12.768 -24.337  1.00 12.51           C  
ANISOU  559  CA  TRP A1151     2432    619   1701     72    434     74       C  
ATOM    560  C   TRP A1151      -1.064 -12.978 -24.179  1.00 14.79           C  
ANISOU  560  C   TRP A1151     2603   1007   2012    -23    376     90       C  
ATOM    561  O   TRP A1151      -0.642 -13.474 -23.143  1.00 15.77           O  
ANISOU  561  O   TRP A1151     2632   1185   2175     16    374    137       O  
ATOM    562  CB  TRP A1151      -3.304 -14.044 -24.775  1.00 12.92           C  
ANISOU  562  CB  TRP A1151     2625    532   1751     98    469     89       C  
ATOM    563  CG  TRP A1151      -4.791 -13.955 -24.601  1.00 15.32           C  
ANISOU  563  CG  TRP A1151     3014    754   2054    240    539     80       C  
ATOM    564  CD1 TRP A1151      -5.728 -13.783 -25.581  1.00 19.59           C  
ANISOU  564  CD1 TRP A1151     3723   1175   2546    252    579     22       C  
ATOM    565  CD2 TRP A1151      -5.508 -13.987 -23.359  1.00 15.27           C  
ANISOU  565  CD2 TRP A1151     2918    791   2094    391    581    122       C  
ATOM    566  CE2 TRP A1151      -6.882 -13.848 -23.663  1.00 20.51           C  
ANISOU  566  CE2 TRP A1151     3689   1363   2741    502    654     87       C  
ATOM    567  CE3 TRP A1151      -5.122 -14.126 -22.015  1.00 15.74           C  
ANISOU  567  CE3 TRP A1151     2814    961   2206    438    563    183       C  
ATOM    568  NE1 TRP A1151      -6.986 -13.707 -25.026  1.00 19.77           N  
ANISOU  568  NE1 TRP A1151     3764   1164   2585    416    654     23       N  
ATOM    569  CZ2 TRP A1151      -7.869 -13.837 -22.670  1.00 19.88           C  
ANISOU  569  CZ2 TRP A1151     3534   1317   2701    663    714    114       C  
ATOM    570  CZ3 TRP A1151      -6.104 -14.149 -21.036  1.00 17.51           C  
ANISOU  570  CZ3 TRP A1151     2973   1213   2467    582    610    213       C  
ATOM    571  CH2 TRP A1151      -7.459 -14.004 -21.367  1.00 19.20           C  
ANISOU  571  CH2 TRP A1151     3274   1351   2671    695    685    180       C  
ATOM    572  N   GLN A1152      -0.243 -12.528 -25.163  1.00 10.10           N  
ANISOU  572  N   GLN A1152     2002    446   1388   -143    326     46       N  
ATOM    573  CA  GLN A1152       1.231 -12.606 -25.075  1.00  8.81           C  
ANISOU  573  CA  GLN A1152     1688    434   1227   -211    277     42       C  
ATOM    574  C   GLN A1152       1.732 -11.775 -23.869  1.00 10.92           C  
ANISOU  574  C   GLN A1152     1839    763   1548   -143    261     66       C  
ATOM    575  O   GLN A1152       2.676 -12.177 -23.202  1.00 10.15           O  
ANISOU  575  O   GLN A1152     1639    736   1481   -149    251     86       O  
ATOM    576  CB  GLN A1152       1.901 -12.093 -26.362  1.00 10.30           C  
ANISOU  576  CB  GLN A1152     1893    618   1402   -349    223     -5       C  
ATOM    577  CG  GLN A1152       1.620 -12.931 -27.603  1.00 17.34           C  
ANISOU  577  CG  GLN A1152     2916   1417   2256   -468    230    -26       C  
ATOM    578  CD  GLN A1152       2.227 -12.357 -28.863  1.00 25.02           C  
ANISOU  578  CD  GLN A1152     3876   2440   3192   -606    165    -81       C  
ATOM    579  NE2 GLN A1152       2.540 -13.210 -29.813  1.00 18.56           N  
ANISOU  579  NE2 GLN A1152     3111   1590   2351   -752    161    -93       N  
ATOM    580  OE1 GLN A1152       2.370 -11.149 -29.028  1.00 19.36           O  
ANISOU  580  OE1 GLN A1152     3109   1786   2459   -589    114   -110       O  
ATOM    581  N   TYR A1153       1.104 -10.615 -23.604  1.00  6.99           N  
ANISOU  581  N   TYR A1153     1289    398    970    -60    260     35       N  
ATOM    582  CA  TYR A1153       1.446  -9.740 -22.480  1.00  5.01           C  
ANISOU  582  CA  TYR A1153      840    419    645      8    243     15       C  
ATOM    583  C   TYR A1153       1.098 -10.426 -21.146  1.00  5.86           C  
ANISOU  583  C   TYR A1153      936    463    827     53    289     63       C  
ATOM    584  O   TYR A1153       1.902 -10.374 -20.208  1.00  4.49           O  
ANISOU  584  O   TYR A1153      621    452    634     39    184     40       O  
ATOM    585  CB  TYR A1153       0.727  -8.377 -22.618  1.00  5.40           C  
ANISOU  585  CB  TYR A1153      963    419    671     17    243     20       C  
ATOM    586  CG  TYR A1153       0.647  -7.583 -21.330  1.00  5.63           C  
ANISOU  586  CG  TYR A1153      956    445    739     59    254     48       C  
ATOM    587  CD1 TYR A1153       1.701  -6.778 -20.917  1.00  6.72           C  
ANISOU  587  CD1 TYR A1153     1115    459    979     69    190     79       C  
ATOM    588  CD2 TYR A1153      -0.499  -7.613 -20.537  1.00  5.81           C  
ANISOU  588  CD2 TYR A1153      989    465    753    101    325     73       C  
ATOM    589  CE1 TYR A1153       1.648  -6.078 -19.716  1.00  7.36           C  
ANISOU  589  CE1 TYR A1153     1192    505   1100    119    195    122       C  
ATOM    590  CE2 TYR A1153      -0.586  -6.867 -19.362  1.00  5.90           C  
ANISOU  590  CE2 TYR A1153      961    494    788    126    336     98       C  
ATOM    591  CZ  TYR A1153       0.502  -6.124 -18.942  1.00  7.49           C  
ANISOU  591  CZ  TYR A1153     1214    530   1102    155    265    145       C  
ATOM    592  OH  TYR A1153       0.463  -5.429 -17.766  1.00 11.32           O  
ANISOU  592  OH  TYR A1153     1675   1021   1604    179    268    182       O  
ATOM    593  N   VAL A1154      -0.144 -10.982 -21.052  1.00  5.31           N  
ANISOU  593  N   VAL A1154      881    439    698     80    350     62       N  
ATOM    594  CA  VAL A1154      -0.710 -11.727 -19.921  1.00  5.63           C  
ANISOU  594  CA  VAL A1154      908    441    792    129    390    114       C  
ATOM    595  C   VAL A1154       0.222 -12.935 -19.603  1.00  7.30           C  
ANISOU  595  C   VAL A1154     1178    472   1126    140    358    182       C  
ATOM    596  O   VAL A1154       0.502 -13.206 -18.423  1.00  7.21           O  
ANISOU  596  O   VAL A1154     1091    506   1144    165    350    216       O  
ATOM    597  CB  VAL A1154      -2.198 -12.168 -20.214  1.00  9.99           C  
ANISOU  597  CB  VAL A1154     1728    566   1504    277    440    202       C  
ATOM    598  CG1 VAL A1154      -2.753 -13.078 -19.124  1.00  9.81           C  
ANISOU  598  CG1 VAL A1154     1654    550   1522    367    460    261       C  
ATOM    599  CG2 VAL A1154      -3.113 -10.953 -20.362  1.00 10.42           C  
ANISOU  599  CG2 VAL A1154     1814    617   1528    316    481    169       C  
ATOM    600  N   ASP A1155       0.686 -13.637 -20.659  1.00  5.02           N  
ANISOU  600  N   ASP A1155      784    436    687     70    310     60       N  
ATOM    601  CA  ASP A1155       1.557 -14.807 -20.561  1.00  4.82           C  
ANISOU  601  CA  ASP A1155      736    426    670     57    285     51       C  
ATOM    602  C   ASP A1155       2.911 -14.466 -19.953  1.00  8.31           C  
ANISOU  602  C   ASP A1155     1298    550   1311    -17    304    223       C  
ATOM    603  O   ASP A1155       3.407 -15.242 -19.142  1.00  8.68           O  
ANISOU  603  O   ASP A1155     1305    633   1360    -18    304    255       O  
ATOM    604  CB  ASP A1155       1.667 -15.556 -21.907  1.00  6.74           C  
ANISOU  604  CB  ASP A1155     1185    422    954    -24    323    110       C  
ATOM    605  CG  ASP A1155       0.427 -16.378 -22.302  1.00 16.79           C  
ANISOU  605  CG  ASP A1155     2744   1305   2331    -37    370    248       C  
ATOM    606  OD1 ASP A1155      -0.505 -16.511 -21.462  1.00 19.76           O  
ANISOU  606  OD1 ASP A1155     3123   1655   2729     87    388    286       O  
ATOM    607  OD2 ASP A1155       0.377 -16.859 -23.439  1.00 19.75           O1-
ANISOU  607  OD2 ASP A1155     3231   1599   2676   -123    374    231       O1-
ATOM    608  N   ASP A1156       3.486 -13.294 -20.312  1.00  6.14           N  
ANISOU  608  N   ASP A1156      892    473    970      1    266    107       N  
ATOM    609  CA  ASP A1156       4.757 -12.788 -19.763  1.00  5.88           C  
ANISOU  609  CA  ASP A1156      760    519    956      7    232     86       C  
ATOM    610  C   ASP A1156       4.572 -12.356 -18.321  1.00  6.96           C  
ANISOU  610  C   ASP A1156      895    599   1150     39    242    153       C  
ATOM    611  O   ASP A1156       5.493 -12.517 -17.529  1.00  5.74           O  
ANISOU  611  O   ASP A1156      658    588    935     48    187     95       O  
ATOM    612  CB  ASP A1156       5.294 -11.596 -20.577  1.00  7.09           C  
ANISOU  612  CB  ASP A1156      952    572   1170    -69    206    102       C  
ATOM    613  CG  ASP A1156       6.188 -11.941 -21.761  1.00 16.59           C  
ANISOU  613  CG  ASP A1156     2122   1817   2365   -166    191     64       C  
ATOM    614  OD1 ASP A1156       6.421 -13.150 -22.007  1.00 14.80           O  
ANISOU  614  OD1 ASP A1156     1909   1587   2128   -231    224     76       O  
ATOM    615  OD2 ASP A1156       6.653 -11.000 -22.444  1.00 19.32           O1-
ANISOU  615  OD2 ASP A1156     2427   2205   2710   -181    143     25       O1-
ATOM    616  N   VAL A1157       3.401 -11.768 -17.970  1.00  5.63           N  
ANISOU  616  N   VAL A1157      686    579    873     60    207     92       N  
ATOM    617  CA  VAL A1157       3.172 -11.397 -16.576  1.00  5.43           C  
ANISOU  617  CA  VAL A1157      636    544    883     81    232    135       C  
ATOM    618  C   VAL A1157       3.126 -12.700 -15.733  1.00  7.29           C  
ANISOU  618  C   VAL A1157      890    680   1201    127    272    229       C  
ATOM    619  O   VAL A1157       3.751 -12.769 -14.681  1.00  5.75           O  
ANISOU  619  O   VAL A1157      642    608    934     84    202    165       O  
ATOM    620  CB  VAL A1157       1.912 -10.518 -16.376  1.00  8.91           C  
ANISOU  620  CB  VAL A1157     1192    758   1435    187    281    242       C  
ATOM    621  CG1 VAL A1157       1.578 -10.390 -14.891  1.00  8.36           C  
ANISOU  621  CG1 VAL A1157     1065    728   1383    218    285    281       C  
ATOM    622  CG2 VAL A1157       2.091  -9.143 -17.018  1.00  8.26           C  
ANISOU  622  CG2 VAL A1157     1137    670   1330    172    260    206       C  
ATOM    623  N   TRP A1158       2.433 -13.737 -16.234  1.00  6.95           N  
ANISOU  623  N   TRP A1158      886    612   1143    137    295    239       N  
ATOM    624  CA  TRP A1158       2.369 -15.046 -15.579  1.00  7.39           C  
ANISOU  624  CA  TRP A1158      978    608   1224    158    287    319       C  
ATOM    625  C   TRP A1158       3.687 -15.814 -15.590  1.00  9.61           C  
ANISOU  625  C   TRP A1158     1278    874   1499     90    272    343       C  
ATOM    626  O   TRP A1158       3.943 -16.590 -14.665  1.00  8.45           O  
ANISOU  626  O   TRP A1158     1113    761   1337     89    257    378       O  
ATOM    627  CB  TRP A1158       1.204 -15.882 -16.115  1.00  7.90           C  
ANISOU  627  CB  TRP A1158     1138    569   1297    207    309    371       C  
ATOM    628  CG  TRP A1158      -0.088 -15.489 -15.467  1.00 10.33           C  
ANISOU  628  CG  TRP A1158     1437    845   1644    312    323    416       C  
ATOM    629  CD1 TRP A1158      -0.966 -14.548 -15.910  1.00 13.75           C  
ANISOU  629  CD1 TRP A1158     1889   1250   2084    355    360    387       C  
ATOM    630  CD2 TRP A1158      -0.532 -15.867 -14.162  1.00 10.92           C  
ANISOU  630  CD2 TRP A1158     1438    974   1738    368    304    469       C  
ATOM    631  CE2 TRP A1158      -1.742 -15.184 -13.917  1.00 15.47           C  
ANISOU  631  CE2 TRP A1158     1981   1556   2341    449    339    471       C  
ATOM    632  CE3 TRP A1158      -0.045 -16.753 -13.187  1.00 12.44           C  
ANISOU  632  CE3 TRP A1158     1589   1216   1920    353    259    514       C  
ATOM    633  NE1 TRP A1158      -1.987 -14.390 -15.003  1.00 13.69           N  
ANISOU  633  NE1 TRP A1158     1822   1276   2102    440    379    420       N  
ATOM    634  CZ2 TRP A1158      -2.495 -15.385 -12.753  1.00 15.64           C  
ANISOU  634  CZ2 TRP A1158     1911   1642   2390    516    330    520       C  
ATOM    635  CZ3 TRP A1158      -0.770 -16.921 -12.020  1.00 14.84           C  
ANISOU  635  CZ3 TRP A1158     1815   1578   2247    415    237    563       C  
ATOM    636  CH2 TRP A1158      -1.975 -16.235 -11.806  1.00 15.91           C  
ANISOU  636  CH2 TRP A1158     1898   1728   2419    495    271    566       C  
ATOM    637  N   LEU A1159       4.531 -15.594 -16.616  1.00  5.96           N  
ANISOU  637  N   LEU A1159      728    558    978     73    256    180       N  
ATOM    638  CA  LEU A1159       5.870 -16.192 -16.682  1.00  5.14           C  
ANISOU  638  CA  LEU A1159      599    505    848     66    219    121       C  
ATOM    639  C   LEU A1159       6.693 -15.578 -15.552  1.00  5.95           C  
ANISOU  639  C   LEU A1159      670    617    973     69    202    139       C  
ATOM    640  O   LEU A1159       7.368 -16.306 -14.821  1.00  4.99           O  
ANISOU  640  O   LEU A1159      574    546    775     48    130     98       O  
ATOM    641  CB  LEU A1159       6.524 -15.887 -18.037  1.00  5.36           C  
ANISOU  641  CB  LEU A1159      650    523    862     27    212     80       C  
ATOM    642  CG  LEU A1159       7.991 -16.256 -18.242  1.00  8.29           C  
ANISOU  642  CG  LEU A1159     1008    867   1276   -193    310    179       C  
ATOM    643  CD1 LEU A1159       8.229 -17.774 -18.030  1.00  9.44           C  
ANISOU  643  CD1 LEU A1159     1200   1013   1373   -256    342    222       C  
ATOM    644  CD2 LEU A1159       8.458 -15.839 -19.634  1.00  6.92           C  
ANISOU  644  CD2 LEU A1159      807    719   1102   -247    301    122       C  
ATOM    645  N   MET A1160       6.595 -14.242 -15.372  1.00  4.24           N  
ANISOU  645  N   MET A1160      513    503    596     16     48     35       N  
ATOM    646  CA  MET A1160       7.289 -13.567 -14.282  1.00  4.08           C  
ANISOU  646  CA  MET A1160      490    484    575     15     43     35       C  
ATOM    647  C   MET A1160       6.855 -14.179 -12.930  1.00  8.14           C  
ANISOU  647  C   MET A1160      915    871   1308     55    214    244       C  
ATOM    648  O   MET A1160       7.717 -14.497 -12.114  1.00  7.29           O  
ANISOU  648  O   MET A1160      791    801   1177     36    207    227       O  
ATOM    649  CB  MET A1160       7.032 -12.060 -14.330  1.00  4.41           C  
ANISOU  649  CB  MET A1160      467    451    758     44    135    113       C  
ATOM    650  CG  MET A1160       7.758 -11.289 -13.244  1.00  6.99           C  
ANISOU  650  CG  MET A1160      746    729   1182     71    173    154       C  
ATOM    651  SD  MET A1160       7.446  -9.523 -13.225  1.00 11.16           S  
ANISOU  651  SD  MET A1160     1288   1202   1749    144    139    147       S  
ATOM    652  CE  MET A1160       5.570  -9.474 -13.119  1.00  8.84           C  
ANISOU  652  CE  MET A1160     1027    880   1452    148    166    209       C  
ATOM    653  N   PHE A1161       5.533 -14.385 -12.715  1.00  6.95           N  
ANISOU  653  N   PHE A1161      784    690   1167     87    213    299       N  
ATOM    654  CA  PHE A1161       5.023 -14.954 -11.454  1.00  7.20           C  
ANISOU  654  CA  PHE A1161      799    746   1190    101    191    350       C  
ATOM    655  C   PHE A1161       5.500 -16.393 -11.263  1.00 12.07           C  
ANISOU  655  C   PHE A1161     1440   1382   1764     65    185    376       C  
ATOM    656  O   PHE A1161       6.059 -16.706 -10.213  1.00 10.99           O  
ANISOU  656  O   PHE A1161     1289   1290   1597     38    160    378       O  
ATOM    657  CB  PHE A1161       3.488 -14.869 -11.352  1.00  8.75           C  
ANISOU  657  CB  PHE A1161      989    920   1414    160    196    400       C  
ATOM    658  CG  PHE A1161       2.841 -13.499 -11.402  1.00  9.23           C  
ANISOU  658  CG  PHE A1161     1032    971   1502    187    212    384       C  
ATOM    659  CD1 PHE A1161       3.542 -12.357 -10.997  1.00 11.80           C  
ANISOU  659  CD1 PHE A1161     1345   1312   1827    159    197    346       C  
ATOM    660  CD2 PHE A1161       1.518 -13.357 -11.778  1.00  9.95           C  
ANISOU  660  CD2 PHE A1161     1131   1038   1613    244    243    408       C  
ATOM    661  CE1 PHE A1161       2.935 -11.095 -11.017  1.00 12.15           C  
ANISOU  661  CE1 PHE A1161     1391   1344   1883    173    210    341       C  
ATOM    662  CE2 PHE A1161       0.909 -12.091 -11.795  1.00 13.09           C  
ANISOU  662  CE2 PHE A1161     1519   1434   2020    259    267    394       C  
ATOM    663  CZ  PHE A1161       1.618 -10.974 -11.395  1.00 10.78           C  
ANISOU  663  CZ  PHE A1161     1219   1157   1719    216    249    365       C  
ATOM    664  N   ASN A1162       5.339 -17.243 -12.312  1.00 10.10           N  
ANISOU  664  N   ASN A1162     1242   1094   1501     51    208    394       N  
ATOM    665  CA  ASN A1162       5.759 -18.643 -12.294  1.00 10.13           C  
ANISOU  665  CA  ASN A1162     1292   1104   1451      5    208    428       C  
ATOM    666  C   ASN A1162       7.258 -18.832 -12.064  1.00 12.33           C  
ANISOU  666  C   ASN A1162     1556   1445   1685    -65    224    377       C  
ATOM    667  O   ASN A1162       7.619 -19.779 -11.365  1.00 12.36           O  
ANISOU  667  O   ASN A1162     1585   1480   1632    -98    210    405       O  
ATOM    668  CB  ASN A1162       5.285 -19.407 -13.534  1.00 10.88           C  
ANISOU  668  CB  ASN A1162     1466   1129   1538    -10    233    456       C  
ATOM    669  CG  ASN A1162       3.822 -19.798 -13.499  1.00 42.94           C  
ANISOU  669  CG  ASN A1162     5570   5124   5623     71    214    523       C  
ATOM    670  ND2 ASN A1162       3.143 -19.679 -14.640  1.00 32.04           N  
ANISOU  670  ND2 ASN A1162     4250   3662   4263     89    241    518       N  
ATOM    671  OD1 ASN A1162       3.304 -20.283 -12.482  1.00 42.18           O  
ANISOU  671  OD1 ASN A1162     5454   5049   5522    120    173    579       O  
ATOM    672  N   ASN A1163       8.120 -17.937 -12.627  1.00  6.91           N  
ANISOU  672  N   ASN A1163      825    782   1020    -66    241    288       N  
ATOM    673  CA  ASN A1163       9.576 -17.976 -12.405  1.00  6.42           C  
ANISOU  673  CA  ASN A1163      742    774    922    -81    236    203       C  
ATOM    674  C   ASN A1163       9.900 -17.795 -10.928  1.00  8.46           C  
ANISOU  674  C   ASN A1163      987   1067   1161   -105    247    228       C  
ATOM    675  O   ASN A1163      10.713 -18.541 -10.414  1.00  8.59           O  
ANISOU  675  O   ASN A1163     1022   1126   1115   -148    262    213       O  
ATOM    676  CB  ASN A1163      10.311 -16.889 -13.211  1.00  3.54           C  
ANISOU  676  CB  ASN A1163      443    436    468      5     19     10       C  
ATOM    677  CG  ASN A1163      10.330 -17.137 -14.684  1.00 14.61           C  
ANISOU  677  CG  ASN A1163     1710   1831   2011   -154    327    156       C  
ATOM    678  ND2 ASN A1163      10.650 -16.111 -15.440  1.00  3.22           N  
ANISOU  678  ND2 ASN A1163      407    407    407      0      0      0       N  
ATOM    679  OD1 ASN A1163      10.070 -18.251 -15.158  1.00  8.04           O  
ANISOU  679  OD1 ASN A1163      930    982   1141   -215    349    199       O  
ATOM    680  N   ALA A1164       9.283 -16.788 -10.257  1.00  5.74           N  
ANISOU  680  N   ALA A1164      636    691    855      8    143    179       N  
ATOM    681  CA  ALA A1164       9.526 -16.470  -8.850  1.00  4.49           C  
ANISOU  681  CA  ALA A1164      485    547    675     41     73    137       C  
ATOM    682  C   ALA A1164       9.008 -17.560  -7.926  1.00  9.12           C  
ANISOU  682  C   ALA A1164     1077   1168   1220    -87    134    287       C  
ATOM    683  O   ALA A1164       9.691 -17.917  -6.963  1.00  9.12           O  
ANISOU  683  O   ALA A1164     1101   1201   1163   -126    117    266       O  
ATOM    684  CB  ALA A1164       8.907 -15.123  -8.490  1.00  4.57           C  
ANISOU  684  CB  ALA A1164      463    535    736     40     94    175       C  
ATOM    685  N   TRP A1165       7.816 -18.111  -8.222  1.00  7.14           N  
ANISOU  685  N   TRP A1165      827    900    986    -63    116    364       N  
ATOM    686  CA  TRP A1165       7.269 -19.212  -7.438  1.00  8.24           C  
ANISOU  686  CA  TRP A1165      984   1065   1081    -75     67    437       C  
ATOM    687  C   TRP A1165       8.094 -20.481  -7.601  1.00 12.61           C  
ANISOU  687  C   TRP A1165     1602   1640   1550   -134     82    443       C  
ATOM    688  O   TRP A1165       8.145 -21.272  -6.666  1.00 12.43           O  
ANISOU  688  O   TRP A1165     1606   1655   1463   -167     34    479       O  
ATOM    689  CB  TRP A1165       5.832 -19.504  -7.829  1.00  7.38           C  
ANISOU  689  CB  TRP A1165      862    924   1016    -10     49    514       C  
ATOM    690  CG  TRP A1165       4.835 -18.507  -7.313  1.00  8.66           C  
ANISOU  690  CG  TRP A1165      953   1095   1242     40     30    526       C  
ATOM    691  CD1 TRP A1165       4.854 -17.868  -6.105  1.00 11.60           C  
ANISOU  691  CD1 TRP A1165     1277   1515   1617     13     -7    515       C  
ATOM    692  CD2 TRP A1165       3.611 -18.132  -7.951  1.00  8.55           C  
ANISOU  692  CD2 TRP A1165      915   1043   1289    115     51    554       C  
ATOM    693  CE2 TRP A1165       2.947 -17.229  -7.089  1.00 12.70           C  
ANISOU  693  CE2 TRP A1165     1364   1610   1853    130     35    559       C  
ATOM    694  CE3 TRP A1165       3.033 -18.425  -9.202  1.00  9.97           C  
ANISOU  694  CE3 TRP A1165     1141   1156   1492    163     90    568       C  
ATOM    695  NE1 TRP A1165       3.726 -17.089  -5.966  1.00 11.41           N  
ANISOU  695  NE1 TRP A1165     1188   1495   1653     59     -6    538       N  
ATOM    696  CZ2 TRP A1165       1.720 -16.651  -7.420  1.00 11.88           C  
ANISOU  696  CZ2 TRP A1165     1218   1493   1804    199     63    577       C  
ATOM    697  CZ3 TRP A1165       1.810 -17.863  -9.519  1.00 11.21           C  
ANISOU  697  CZ3 TRP A1165     1270   1287   1703    240    112    582       C  
ATOM    698  CH2 TRP A1165       1.170 -16.985  -8.639  1.00 11.99           C  
ANISOU  698  CH2 TRP A1165     1281   1439   1835    261    104    586       C  
ATOM    699  N   LEU A1166       8.704 -20.692  -8.800  1.00  9.51           N  
ANISOU  699  N   LEU A1166     1235   1228   1150   -158    147    411       N  
ATOM    700  CA  LEU A1166       9.534 -21.869  -9.103  1.00  9.51           C  
ANISOU  700  CA  LEU A1166     1297   1254   1063   -232    182    414       C  
ATOM    701  C   LEU A1166      10.859 -21.774  -8.360  1.00 11.85           C  
ANISOU  701  C   LEU A1166     1592   1612   1298   -278    207    337       C  
ATOM    702  O   LEU A1166      11.256 -22.703  -7.658  1.00 11.69           O  
ANISOU  702  O   LEU A1166     1628   1629   1184   -332    193    355       O  
ATOM    703  CB  LEU A1166       9.797 -21.943 -10.632  1.00  9.83           C  
ANISOU  703  CB  LEU A1166     1345   1267   1123   -260    251    393       C  
ATOM    704  CG  LEU A1166      10.831 -22.950 -11.182  1.00 13.88           C  
ANISOU  704  CG  LEU A1166     1903   1819   1550   -359    315    378       C  
ATOM    705  CD1 LEU A1166      10.437 -24.396 -10.884  1.00 14.23           C  
ANISOU  705  CD1 LEU A1166     2053   1848   1507   -405    285    473       C  
ATOM    706  CD2 LEU A1166      10.961 -22.809 -12.675  1.00 16.32           C  
ANISOU  706  CD2 LEU A1166     2197   2109   1894   -395    372    355       C  
ATOM    707  N   TYR A1167      11.545 -20.651  -8.531  1.00  7.41           N  
ANISOU  707  N   TYR A1167      975   1055    784   -252    242    249       N  
ATOM    708  CA  TYR A1167      12.874 -20.476  -7.969  1.00  7.09           C  
ANISOU  708  CA  TYR A1167      938   1061    696   -274    279    159       C  
ATOM    709  C   TYR A1167      12.945 -20.333  -6.455  1.00 11.39           C  
ANISOU  709  C   TYR A1167     1516   1612   1199   -281    222    148       C  
ATOM    710  O   TYR A1167      13.780 -20.959  -5.807  1.00 11.69           O  
ANISOU  710  O   TYR A1167     1609   1691   1143   -332    239    114       O  
ATOM    711  CB  TYR A1167      13.594 -19.295  -8.654  1.00  6.54           C  
ANISOU  711  CB  TYR A1167      807    969    707   -207    290     54       C  
ATOM    712  CG  TYR A1167      15.052 -19.293  -8.286  1.00  6.91           C  
ANISOU  712  CG  TYR A1167      853   1070    702   -225    361    -34       C  
ATOM    713  CD1 TYR A1167      15.923 -20.247  -8.811  1.00  8.61           C  
ANISOU  713  CD1 TYR A1167     1066   1368    838   -290    464    -56       C  
ATOM    714  CD2 TYR A1167      15.540 -18.430  -7.311  1.00  6.58           C  
ANISOU  714  CD2 TYR A1167      825   1008    666   -184    346    -94       C  
ATOM    715  CE1 TYR A1167      17.240 -20.351  -8.358  1.00 11.77           C  
ANISOU  715  CE1 TYR A1167     1473   1821   1176   -293    529   -152       C  
ATOM    716  CE2 TYR A1167      16.849 -18.528  -6.848  1.00  7.87           C  
ANISOU  716  CE2 TYR A1167     1010   1216    764   -184    416   -188       C  
ATOM    717  CZ  TYR A1167      17.707 -19.468  -7.400  1.00 17.17           C  
ANISOU  717  CZ  TYR A1167     2176   2472   1875   -230    506   -223       C  
ATOM    718  OH  TYR A1167      19.015 -19.513  -6.996  1.00 19.49           O  
ANISOU  718  OH  TYR A1167     2484   2807   2112   -214    577   -330       O  
ATOM    719  N   ASN A1168      12.135 -19.447  -5.924  1.00  8.93           N  
ANISOU  719  N   ASN A1168     1177   1264    952   -241    162    169       N  
ATOM    720  CA  ASN A1168      12.163 -19.025  -4.531  1.00 10.09           C  
ANISOU  720  CA  ASN A1168     1349   1410   1077   -259    104    152       C  
ATOM    721  C   ASN A1168      11.423 -19.935  -3.594  1.00 14.78           C  
ANISOU  721  C   ASN A1168     1966   2037   1613   -307     27    233       C  
ATOM    722  O   ASN A1168      10.426 -20.551  -3.979  1.00 13.78           O  
ANISOU  722  O   ASN A1168     1817   1914   1504   -290     -1    322       O  
ATOM    723  CB  ASN A1168      11.630 -17.584  -4.414  1.00  9.11           C  
ANISOU  723  CB  ASN A1168     1182   1235   1045   -210     79    142       C  
ATOM    724  CG  ASN A1168      12.423 -16.585  -5.215  1.00 14.59           C  
ANISOU  724  CG  ASN A1168     1859   1893   1790   -155    134     64       C  
ATOM    725  ND2 ASN A1168      11.944 -16.254  -6.383  1.00  4.30           N  
ANISOU  725  ND2 ASN A1168      539    543    551    -34     58     20       N  
ATOM    726  OD1 ASN A1168      13.478 -16.112  -4.801  1.00 19.37           O  
ANISOU  726  OD1 ASN A1168     2499   2484   2377   -146    152    -19       O  
ATOM    727  N   ARG A1169      11.896 -19.999  -2.347  1.00 14.17           N  
ANISOU  727  N   ARG A1169     1938   1981   1467   -364    -15    200       N  
ATOM    728  CA  ARG A1169      11.234 -20.799  -1.315  1.00 15.09           C  
ANISOU  728  CA  ARG A1169     2069   2144   1523   -419   -109    274       C  
ATOM    729  C   ARG A1169       9.955 -20.110  -0.838  1.00 14.28           C  
ANISOU  729  C   ARG A1169     1882   2041   1503   -397   -180    335       C  
ATOM    730  O   ARG A1169       9.873 -18.890  -0.901  1.00 13.26           O  
ANISOU  730  O   ARG A1169     1720   1869   1447   -371   -159    297       O  
ATOM    731  CB  ARG A1169      12.196 -21.126  -0.165  1.00 20.01           C  
ANISOU  731  CB  ARG A1169     2782   2793   2029   -503   -133    212       C  
ATOM    732  CG  ARG A1169      12.817 -22.525  -0.271  1.00 39.94           C  
ANISOU  732  CG  ARG A1169     5385   5364   4427   -553   -111    223       C  
ATOM    733  CD  ARG A1169      13.862 -22.660  -1.369  1.00 61.38           C  
ANISOU  733  CD  ARG A1169     8122   8070   7130   -530     15    153       C  
ATOM    734  NE  ARG A1169      13.948 -24.031  -1.886  1.00 81.02           N  
ANISOU  734  NE  ARG A1169    10659  10598   9526   -572     39    210       N  
ATOM    735  CZ  ARG A1169      13.438 -24.439  -3.046  1.00 97.49           C  
ANISOU  735  CZ  ARG A1169    12715  12670  11657   -543     68    278       C  
ATOM    736  NH1 ARG A1169      12.799 -23.584  -3.837  1.00 85.13           N1+
ANISOU  736  NH1 ARG A1169    11065  11058  10224   -468     79    291       N1+
ATOM    737  NH2 ARG A1169      13.571 -25.701  -3.429  1.00 84.95           N  
ANISOU  737  NH2 ARG A1169    11197  11109   9972   -599     86    333       N  
ATOM    738  N   LYS A1170       8.952 -20.898  -0.419  1.00  9.36           N  
ANISOU  738  N   LYS A1170     1221   1470    867   -402   -259    433       N  
ATOM    739  CA  LYS A1170       7.628 -20.490   0.075  1.00  9.23           C  
ANISOU  739  CA  LYS A1170     1100   1484    922   -378   -326    503       C  
ATOM    740  C   LYS A1170       7.709 -19.431   1.177  1.00 13.04           C  
ANISOU  740  C   LYS A1170     1563   1975   1417   -447   -360    458       C  
ATOM    741  O   LYS A1170       6.776 -18.655   1.358  1.00 12.59           O  
ANISOU  741  O   LYS A1170     1416   1930   1438   -430   -374    488       O  
ATOM    742  CB  LYS A1170       6.932 -21.708   0.698  1.00 14.42           C  
ANISOU  742  CB  LYS A1170     1736   2215   1526   -391   -427    600       C  
ATOM    743  CG  LYS A1170       6.063 -22.519  -0.225  1.00 26.58           C  
ANISOU  743  CG  LYS A1170     3252   3745   3103   -294   -425    689       C  
ATOM    744  CD  LYS A1170       5.504 -23.722   0.526  1.00 28.58           C  
ANISOU  744  CD  LYS A1170     3495   4070   3293   -301   -543    786       C  
ATOM    745  CE  LYS A1170       6.261 -24.999   0.259  1.00 38.60           C  
ANISOU  745  CE  LYS A1170     4895   5329   4443   -338   -550    808       C  
ATOM    746  NZ  LYS A1170       7.261 -25.286   1.320  1.00 52.17           N1+
ANISOU  746  NZ  LYS A1170     6689   7095   6037   -462   -589    756       N1+
ATOM    747  N   THR A1171       8.801 -19.457   1.962  1.00 10.84           N  
ANISOU  747  N   THR A1171     1378   1690   1051   -533   -374    386       N  
ATOM    748  CA  THR A1171       9.059 -18.555   3.083  1.00  9.70           C  
ANISOU  748  CA  THR A1171     1257   1533    896   -620   -412    334       C  
ATOM    749  C   THR A1171       9.727 -17.241   2.701  1.00 13.31           C  
ANISOU  749  C   THR A1171     1762   1891   1404   -593   -335    248       C  
ATOM    750  O   THR A1171       9.849 -16.354   3.552  1.00 12.67           O  
ANISOU  750  O   THR A1171     1713   1777   1325   -662   -364    212       O  
ATOM    751  CB  THR A1171       9.881 -19.278   4.151  1.00 18.20           C  
ANISOU  751  CB  THR A1171     2434   2639   1842   -727   -471    296       C  
ATOM    752  CG2 THR A1171       9.086 -20.360   4.868  1.00 20.79           C  
ANISOU  752  CG2 THR A1171     2707   3076   2117   -776   -586    391       C  
ATOM    753  OG1 THR A1171      11.064 -19.831   3.557  1.00 17.69           O  
ANISOU  753  OG1 THR A1171     2473   2541   1707   -703   -396    229       O  
ATOM    754  N   SER A1172      10.166 -17.098   1.452  1.00 10.07           N  
ANISOU  754  N   SER A1172     1362   1432   1033   -500   -248    217       N  
ATOM    755  CA  SER A1172      10.881 -15.874   1.057  1.00 10.38           C  
ANISOU  755  CA  SER A1172     1445   1380   1117   -460   -188    136       C  
ATOM    756  C   SER A1172      10.008 -14.656   0.823  1.00 14.18           C  
ANISOU  756  C   SER A1172     1867   1827   1692   -433   -187    169       C  
ATOM    757  O   SER A1172       8.816 -14.782   0.537  1.00 13.95           O  
ANISOU  757  O   SER A1172     1743   1846   1712   -411   -199    249       O  
ATOM    758  CB  SER A1172      11.764 -16.124  -0.165  1.00 11.77           C  
ANISOU  758  CB  SER A1172     1641   1535   1298   -379   -102     85       C  
ATOM    759  OG  SER A1172      10.969 -16.338  -1.317  1.00 14.09           O  
ANISOU  759  OG  SER A1172     1854   1847   1653   -316    -74    149       O  
ATOM    760  N   ARG A1173      10.638 -13.471   0.868  1.00 10.64           N  
ANISOU  760  N   ARG A1173     1485   1291   1267   -423   -165    105       N  
ATOM    761  CA  ARG A1173       9.983 -12.201   0.594  1.00  9.79           C  
ANISOU  761  CA  ARG A1173     1351   1137   1233   -402   -157    130       C  
ATOM    762  C   ARG A1173       9.463 -12.209  -0.823  1.00 10.53           C  
ANISOU  762  C   ARG A1173     1370   1243   1389   -303   -106    163       C  
ATOM    763  O   ARG A1173       8.283 -11.994  -1.034  1.00  6.54           O  
ANISOU  763  O   ARG A1173      790    770    927   -296   -107    229       O  
ATOM    764  CB  ARG A1173      10.958 -11.028   0.787  1.00  8.81           C  
ANISOU  764  CB  ARG A1173     1339    898   1110   -391   -147     53       C  
ATOM    765  CG  ARG A1173      11.185 -10.690   2.254  1.00 14.68           C  
ANISOU  765  CG  ARG A1173     2175   1603   1802   -509   -204     29       C  
ATOM    766  CD  ARG A1173      12.338  -9.733   2.416  1.00 16.87           C  
ANISOU  766  CD  ARG A1173     2593   1746   2071   -477   -192    -58       C  
ATOM    767  NE  ARG A1173      13.624 -10.332   2.056  1.00 16.09           N  
ANISOU  767  NE  ARG A1173     2546   1632   1936   -400   -150   -146       N  
ATOM    768  CZ  ARG A1173      14.777  -9.665   2.011  1.00 23.94           C  
ANISOU  768  CZ  ARG A1173     3648   2519   2929   -328   -127   -235       C  
ATOM    769  NH1 ARG A1173      14.820  -8.381   2.325  1.00  9.43           N1+
ANISOU  769  NH1 ARG A1173     1901    563   1119   -328   -154   -241       N1+
ATOM    770  NH2 ARG A1173      15.897 -10.286   1.671  1.00  9.98           N  
ANISOU  770  NH2 ARG A1173     1902    762   1129   -255    -75   -317       N  
ATOM    771  N   VAL A1174      10.341 -12.540  -1.779  1.00  8.88           N  
ANISOU  771  N   VAL A1174     1180   1018   1177   -233    -58    114       N  
ATOM    772  CA  VAL A1174      10.039 -12.593  -3.210  1.00  7.66           C  
ANISOU  772  CA  VAL A1174      969    870   1071   -154    -11    133       C  
ATOM    773  C   VAL A1174       8.802 -13.462  -3.503  1.00  9.20           C  
ANISOU  773  C   VAL A1174     1091   1126   1278   -153    -17    217       C  
ATOM    774  O   VAL A1174       7.946 -13.044  -4.261  1.00  9.07           O  
ANISOU  774  O   VAL A1174     1033   1101   1313   -110      2    253       O  
ATOM    775  CB  VAL A1174      11.298 -12.993  -4.039  1.00 11.25           C  
ANISOU  775  CB  VAL A1174     1444   1322   1508   -106     39     63       C  
ATOM    776  CG1 VAL A1174      10.928 -13.268  -5.493  1.00 10.92           C  
ANISOU  776  CG1 VAL A1174     1343   1299   1505    -56     79     88       C  
ATOM    777  CG2 VAL A1174      12.365 -11.897  -3.970  1.00 11.65           C  
ANISOU  777  CG2 VAL A1174     1551   1303   1572    -63     46    -18       C  
ATOM    778  N   TYR A1175       8.689 -14.623  -2.860  1.00  5.97           N  
ANISOU  778  N   TYR A1175      677    773    818   -197    -49    249       N  
ATOM    779  CA  TYR A1175       7.556 -15.537  -3.023  1.00  6.12           C  
ANISOU  779  CA  TYR A1175      635    844    845   -181    -68    333       C  
ATOM    780  C   TYR A1175       6.203 -14.918  -2.528  1.00  8.54           C  
ANISOU  780  C   TYR A1175      865   1176   1203   -181    -95    392       C  
ATOM    781  O   TYR A1175       5.165 -15.034  -3.207  1.00  5.97           O  
ANISOU  781  O   TYR A1175      496    861    910    -87    -93    408       O  
ATOM    782  CB  TYR A1175       7.874 -16.842  -2.287  1.00  7.53           C  
ANISOU  782  CB  TYR A1175      840   1077    945   -233   -112    354       C  
ATOM    783  CG  TYR A1175       6.997 -18.010  -2.665  1.00 10.21           C  
ANISOU  783  CG  TYR A1175     1146   1453   1280   -198   -133    439       C  
ATOM    784  CD1 TYR A1175       5.732 -18.165  -2.105  1.00 13.28           C  
ANISOU  784  CD1 TYR A1175     1456   1891   1699   -182   -188    516       C  
ATOM    785  CD2 TYR A1175       7.453 -18.998  -3.531  1.00 10.72           C  
ANISOU  785  CD2 TYR A1175     1260   1505   1307   -183    -98    444       C  
ATOM    786  CE1 TYR A1175       4.932 -19.265  -2.419  1.00 14.76           C  
ANISOU  786  CE1 TYR A1175     1622   2101   1886   -129   -215    597       C  
ATOM    787  CE2 TYR A1175       6.670 -20.113  -3.835  1.00 11.79           C  
ANISOU  787  CE2 TYR A1175     1393   1654   1431   -152   -125    529       C  
ATOM    788  CZ  TYR A1175       5.402 -20.226  -3.299  1.00 16.18           C  
ANISOU  788  CZ  TYR A1175     1878   2245   2025   -112   -186    605       C  
ATOM    789  OH  TYR A1175       4.630 -21.316  -3.592  1.00 15.62           O  
ANISOU  789  OH  TYR A1175     1812   2176   1947    -59   -219    690       O  
ATOM    790  N   LYS A1176       6.218 -14.297  -1.335  1.00  6.83           N  
ANISOU  790  N   LYS A1176      647    974    974   -256   -136    383       N  
ATOM    791  CA  LYS A1176       5.010 -13.657  -0.775  1.00  6.57           C  
ANISOU  791  CA  LYS A1176      541    982    975   -266   -157    432       C  
ATOM    792  C   LYS A1176       4.688 -12.409  -1.584  1.00  9.89           C  
ANISOU  792  C   LYS A1176      956   1346   1456   -236    -93    419       C  
ATOM    793  O   LYS A1176       3.512 -12.108  -1.799  1.00  8.75           O  
ANISOU  793  O   LYS A1176      736   1236   1354   -206    -68    465       O  
ATOM    794  CB  LYS A1176       5.182 -13.304   0.709  1.00  8.87           C  
ANISOU  794  CB  LYS A1176      828   1305   1239   -399   -214    427       C  
ATOM    795  CG  LYS A1176       5.438 -14.486   1.631  1.00 19.80           C  
ANISOU  795  CG  LYS A1176     2210   2756   2556   -459   -289    443       C  
ATOM    796  CD  LYS A1176       4.156 -15.082   2.157  1.00 24.84           C  
ANISOU  796  CD  LYS A1176     2712   3509   3215   -461   -343    529       C  
ATOM    797  CE  LYS A1176       4.425 -16.254   3.054  1.00 22.59           C  
ANISOU  797  CE  LYS A1176     2432   3294   2856   -522   -434    552       C  
ATOM    798  NZ  LYS A1176       3.182 -17.028   3.274  1.00 33.35           N1+
ANISOU  798  NZ  LYS A1176     3655   4768   4249   -476   -489    645       N1+
ATOM    799  N   PHE A1177       5.749 -11.710  -2.071  1.00  6.39           N  
ANISOU  799  N   PHE A1177      610    823    994   -203    -78    343       N  
ATOM    800  CA  PHE A1177       5.632 -10.489  -2.872  1.00  6.29           C  
ANISOU  800  CA  PHE A1177      619    754   1017   -160    -39    322       C  
ATOM    801  C   PHE A1177       5.032 -10.813  -4.214  1.00 10.13           C  
ANISOU  801  C   PHE A1177     1068   1234   1547    -99     19    357       C  
ATOM    802  O   PHE A1177       4.098 -10.133  -4.625  1.00  9.34           O  
ANISOU  802  O   PHE A1177      941   1132   1475    -76     50    382       O  
ATOM    803  CB  PHE A1177       6.975  -9.730  -3.001  1.00  7.48           C  
ANISOU  803  CB  PHE A1177      869    808   1164   -180    -28    265       C  
ATOM    804  CG  PHE A1177       7.523  -9.034  -1.770  1.00  9.16           C  
ANISOU  804  CG  PHE A1177     1157    976   1347   -261    -68    239       C  
ATOM    805  CD1 PHE A1177       6.842  -9.080  -0.554  1.00 12.36           C  
ANISOU  805  CD1 PHE A1177     1532   1430   1736   -363   -103    279       C  
ATOM    806  CD2 PHE A1177       8.727  -8.342  -1.822  1.00 10.94           C  
ANISOU  806  CD2 PHE A1177     1485   1110   1563   -236    -73    172       C  
ATOM    807  CE1 PHE A1177       7.361  -8.459   0.581  1.00 13.92           C  
ANISOU  807  CE1 PHE A1177     1816   1574   1899   -458   -143    252       C  
ATOM    808  CE2 PHE A1177       9.222  -7.686  -0.694  1.00 13.74           C  
ANISOU  808  CE2 PHE A1177     1936   1398   1887   -310   -110    145       C  
ATOM    809  CZ  PHE A1177       8.550  -7.767   0.507  1.00 12.50           C  
ANISOU  809  CZ  PHE A1177     1764   1280   1705   -431   -145    184       C  
ATOM    810  N   CYS A1178       5.509 -11.902  -4.853  1.00  8.47           N  
ANISOU  810  N   CYS A1178      864   1030   1325    -62     27    346       N  
ATOM    811  CA  CYS A1178       4.969 -12.413  -6.111  1.00  7.75           C  
ANISOU  811  CA  CYS A1178      757    932   1256      4     64    364       C  
ATOM    812  C   CYS A1178       3.468 -12.692  -5.975  1.00 12.92           C  
ANISOU  812  C   CYS A1178     1345   1626   1937     35     71    430       C  
ATOM    813  O   CYS A1178       2.699 -12.243  -6.812  1.00 12.08           O  
ANISOU  813  O   CYS A1178     1235   1497   1859     83    113    437       O  
ATOM    814  CB  CYS A1178       5.710 -13.661  -6.550  1.00  7.97           C  
ANISOU  814  CB  CYS A1178      809    967   1253      7     66    354       C  
ATOM    815  SG  CYS A1178       4.976 -14.442  -7.997  1.00 12.00           S  
ANISOU  815  SG  CYS A1178     1324   1454   1782     65    105    386       S  
ATOM    816  N   SER A1179       3.066 -13.429  -4.915  1.00 11.65           N  
ANISOU  816  N   SER A1179     1131   1529   1764     10     29    475       N  
ATOM    817  CA  SER A1179       1.666 -13.745  -4.625  1.00 13.46           C  
ANISOU  817  CA  SER A1179     1273   1817   2026     52     28    538       C  
ATOM    818  C   SER A1179       0.770 -12.493  -4.522  1.00 16.78           C  
ANISOU  818  C   SER A1179     1645   2251   2478     51     70    541       C  
ATOM    819  O   SER A1179      -0.359 -12.519  -5.017  1.00 17.12           O  
ANISOU  819  O   SER A1179     1641   2308   2555    124    114    568       O  
ATOM    820  CB  SER A1179       1.554 -14.618  -3.384  1.00 17.53           C  
ANISOU  820  CB  SER A1179     1729   2414   2518     12    -44    582       C  
ATOM    821  OG  SER A1179       1.995 -15.936  -3.674  1.00 19.97           O  
ANISOU  821  OG  SER A1179     2083   2713   2793     36    -73    600       O  
ATOM    822  N   LYS A1180       1.290 -11.392  -3.930  1.00 11.96           N  
ANISOU  822  N   LYS A1180     1062   1629   1854    -31     63    511       N  
ATOM    823  CA  LYS A1180       0.576 -10.116  -3.846  1.00 10.68           C  
ANISOU  823  CA  LYS A1180      880   1473   1706    -55    108    516       C  
ATOM    824  C   LYS A1180       0.430  -9.477  -5.247  1.00 13.59           C  
ANISOU  824  C   LYS A1180     1313   1769   2082     11    167    488       C  
ATOM    825  O   LYS A1180      -0.637  -8.930  -5.572  1.00 14.69           O  
ANISOU  825  O   LYS A1180     1420   1928   2234     40    225    504       O  
ATOM    826  CB  LYS A1180       1.267  -9.155  -2.866  1.00 11.67           C  
ANISOU  826  CB  LYS A1180     1049   1580   1803   -168     76    496       C  
ATOM    827  CG  LYS A1180       0.672  -7.742  -2.817  1.00 12.80           C  
ANISOU  827  CG  LYS A1180     1204   1714   1946   -212    122    504       C  
ATOM    828  CD  LYS A1180      -0.733  -7.677  -2.215  1.00 15.42           C  
ANISOU  828  CD  LYS A1180     1404   2157   2298   -233    160    555       C  
ATOM    829  CE  LYS A1180      -1.309  -6.287  -2.284  1.00 15.83           C  
ANISOU  829  CE  LYS A1180     1481   2199   2333   -285    222    561       C  
ATOM    830  NZ  LYS A1180      -2.567  -6.191  -1.515  1.00 22.63           N1+
ANISOU  830  NZ  LYS A1180     2197   3190   3212   -327    266    605       N1+
ATOM    831  N   LEU A1181       1.495  -9.536  -6.071  1.00  8.03           N  
ANISOU  831  N   LEU A1181      694    992   1364     29    156    444       N  
ATOM    832  CA  LEU A1181       1.418  -9.004  -7.441  1.00  7.12           C  
ANISOU  832  CA  LEU A1181      637    824   1242    103    173    389       C  
ATOM    833  C   LEU A1181       0.375  -9.780  -8.275  1.00 11.67           C  
ANISOU  833  C   LEU A1181     1187   1400   1846    158    239    438       C  
ATOM    834  O   LEU A1181      -0.341  -9.184  -9.075  1.00 11.02           O  
ANISOU  834  O   LEU A1181     1131   1292   1762    192    287    429       O  
ATOM    835  CB  LEU A1181       2.776  -9.041  -8.137  1.00  6.31           C  
ANISOU  835  CB  LEU A1181      575    703   1120     88    162    319       C  
ATOM    836  CG  LEU A1181       3.964  -8.241  -7.572  1.00  8.92           C  
ANISOU  836  CG  LEU A1181      981    956   1451     40    129    333       C  
ATOM    837  CD1 LEU A1181       5.042  -8.151  -8.616  1.00  7.33           C  
ANISOU  837  CD1 LEU A1181      822    713   1248     75    119    282       C  
ATOM    838  CD2 LEU A1181       3.573  -6.814  -7.176  1.00 10.55           C  
ANISOU  838  CD2 LEU A1181     1224   1139   1647      4    132    346       C  
ATOM    839  N   ALA A1182       0.255 -11.092  -8.041  1.00  9.73           N  
ANISOU  839  N   ALA A1182      904   1183   1612    187    219    466       N  
ATOM    840  CA  ALA A1182      -0.720 -11.958  -8.726  1.00  9.87           C  
ANISOU  840  CA  ALA A1182      913   1189   1648    272    250    491       C  
ATOM    841  C   ALA A1182      -2.157 -11.537  -8.388  1.00 12.73           C  
ANISOU  841  C   ALA A1182     1201   1600   2035    320    300    519       C  
ATOM    842  O   ALA A1182      -3.008 -11.501  -9.272  1.00 12.71           O  
ANISOU  842  O   ALA A1182     1227   1561   2041    393    356    511       O  
ATOM    843  CB  ALA A1182      -0.480 -13.415  -8.344  1.00 10.69           C  
ANISOU  843  CB  ALA A1182     1001   1311   1750    286    203    527       C  
ATOM    844  N   GLU A1183      -2.396 -11.178  -7.111  1.00  9.45           N  
ANISOU  844  N   GLU A1183      695   1271   1627    272    283    545       N  
ATOM    845  CA  GLU A1183      -3.666 -10.673  -6.586  1.00  9.11           C  
ANISOU  845  CA  GLU A1183      551   1306   1605    294    335    570       C  
ATOM    846  C   GLU A1183      -4.059  -9.403  -7.341  1.00 13.43           C  
ANISOU  846  C   GLU A1183     1158   1814   2131    289    412    535       C  
ATOM    847  O   GLU A1183      -5.182  -9.306  -7.847  1.00 11.47           O  
ANISOU  847  O   GLU A1183      889   1576   1894    367    487    533       O  
ATOM    848  CB  GLU A1183      -3.509 -10.358  -5.097  1.00 10.35           C  
ANISOU  848  CB  GLU A1183      617   1556   1760    192    292    597       C  
ATOM    849  CG  GLU A1183      -4.782  -9.836  -4.433  1.00 17.10           C  
ANISOU  849  CG  GLU A1183     1340   2520   2637    190    348    625       C  
ATOM    850  CD  GLU A1183      -4.498  -9.143  -3.121  1.00 21.69           C  
ANISOU  850  CD  GLU A1183     1868   3173   3201     44    315    640       C  
ATOM    851  OE1 GLU A1183      -4.327  -7.902  -3.125  1.00 12.83           O  
ANISOU  851  OE1 GLU A1183      808   2020   2047    -39    351    621       O  
ATOM    852  OE2 GLU A1183      -4.328  -9.856  -2.109  1.00 21.15           O1-
ANISOU  852  OE2 GLU A1183     1718   3176   3141      4    240    670       O1-
ATOM    853  N   VAL A1184      -3.119  -8.426  -7.388  1.00 11.41           N  
ANISOU  853  N   VAL A1184      984   1513   1841    201    391    507       N  
ATOM    854  CA  VAL A1184      -3.281  -7.124  -8.034  1.00 11.71           C  
ANISOU  854  CA  VAL A1184     1099   1508   1842    177    440    480       C  
ATOM    855  C   VAL A1184      -3.512  -7.293  -9.532  1.00 14.11           C  
ANISOU  855  C   VAL A1184     1487   1738   2135    255    475    446       C  
ATOM    856  O   VAL A1184      -4.470  -6.712 -10.054  1.00 14.35           O  
ANISOU  856  O   VAL A1184     1539   1769   2145    286    549    434       O  
ATOM    857  CB  VAL A1184      -2.100  -6.169  -7.696  1.00 15.03           C  
ANISOU  857  CB  VAL A1184     1595   1884   2230     81    386    466       C  
ATOM    858  CG1 VAL A1184      -2.050  -4.953  -8.638  1.00 15.45           C  
ANISOU  858  CG1 VAL A1184     1759   1873   2238     73    410    440       C  
ATOM    859  CG2 VAL A1184      -2.177  -5.716  -6.243  1.00 14.91           C  
ANISOU  859  CG2 VAL A1184     1521   1934   2212    -16    372    499       C  
ATOM    860  N   PHE A1185      -2.652  -8.088 -10.217  1.00 10.57           N  
ANISOU  860  N   PHE A1185     1092   1231   1695    276    425    426       N  
ATOM    861  CA  PHE A1185      -2.777  -8.320 -11.656  1.00  9.23           C  
ANISOU  861  CA  PHE A1185     1009    986   1511    325    447    392       C  
ATOM    862  C   PHE A1185      -4.155  -8.863 -12.042  1.00 13.68           C  
ANISOU  862  C   PHE A1185     1560   1548   2090    418    518    399       C  
ATOM    863  O   PHE A1185      -4.830  -8.278 -12.895  1.00 12.81           O  
ANISOU  863  O   PHE A1185     1516   1400   1949    444    576    367       O  
ATOM    864  CB  PHE A1185      -1.639  -9.187 -12.216  1.00  9.67           C  
ANISOU  864  CB  PHE A1185     1105    997   1574    312    388    376       C  
ATOM    865  CG  PHE A1185      -1.621  -9.225 -13.728  1.00 10.62           C  
ANISOU  865  CG  PHE A1185     1318   1043   1672    326    401    337       C  
ATOM    866  CD1 PHE A1185      -1.267  -8.095 -14.467  1.00 12.06           C  
ANISOU  866  CD1 PHE A1185     1565   1200   1819    289    393    300       C  
ATOM    867  CD2 PHE A1185      -1.993 -10.377 -14.416  1.00 12.75           C  
ANISOU  867  CD2 PHE A1185     1624   1267   1953    370    416    340       C  
ATOM    868  CE1 PHE A1185      -1.273  -8.125 -15.866  1.00 12.39           C  
ANISOU  868  CE1 PHE A1185     1690   1182   1834    286    395    262       C  
ATOM    869  CE2 PHE A1185      -2.003 -10.408 -15.816  1.00 14.39           C  
ANISOU  869  CE2 PHE A1185     1929   1401   2135    362    426    300       C  
ATOM    870  CZ  PHE A1185      -1.609  -9.296 -16.529  1.00 12.21           C  
ANISOU  870  CZ  PHE A1185     1701   1114   1823    313    413    259       C  
ATOM    871  N   GLU A1186      -4.591  -9.946 -11.377  1.00 10.58           N  
ANISOU  871  N   GLU A1186     1084   1196   1739    474    510    439       N  
ATOM    872  CA  GLU A1186      -5.910 -10.553 -11.585  1.00 10.37           C  
ANISOU  872  CA  GLU A1186     1031   1171   1739    590    571    450       C  
ATOM    873  C   GLU A1186      -7.036  -9.494 -11.518  1.00 13.68           C  
ANISOU  873  C   GLU A1186     1419   1637   2143    614    667    433       C  
ATOM    874  O   GLU A1186      -7.919  -9.486 -12.374  1.00 10.78           O  
ANISOU  874  O   GLU A1186     1112   1219   1763    694    739    401       O  
ATOM    875  CB  GLU A1186      -6.132 -11.630 -10.515  1.00 11.75           C  
ANISOU  875  CB  GLU A1186     1088   1415   1960    636    529    509       C  
ATOM    876  CG  GLU A1186      -7.559 -12.123 -10.399  1.00 19.17           C  
ANISOU  876  CG  GLU A1186     1958   2387   2940    774    586    530       C  
ATOM    877  CD  GLU A1186      -7.790 -12.915  -9.140  1.00 24.67           C  
ANISOU  877  CD  GLU A1186     2506   3188   3680    805    531    594       C  
ATOM    878  OE1 GLU A1186      -7.134 -13.967  -8.992  1.00 14.99           O  
ANISOU  878  OE1 GLU A1186     1304   1934   2457    802    447    628       O  
ATOM    879  OE2 GLU A1186      -8.585 -12.466  -8.282  1.00 20.85           O1-
ANISOU  879  OE2 GLU A1186     1879   2822   3220    818    567    611       O1-
ATOM    880  N   GLN A1187      -6.983  -8.611 -10.501  1.00 13.49           N  
ANISOU  880  N   GLN A1187     1312   1704   2111    535    672    451       N  
ATOM    881  CA  GLN A1187      -7.973  -7.568 -10.279  1.00 15.76           C  
ANISOU  881  CA  GLN A1187     1560   2056   2373    529    768    442       C  
ATOM    882  C   GLN A1187      -8.011  -6.558 -11.415  1.00 18.20           C  
ANISOU  882  C   GLN A1187     2015   2288   2612    504    815    391       C  
ATOM    883  O   GLN A1187      -9.092  -6.168 -11.841  1.00 19.83           O  
ANISOU  883  O   GLN A1187     2237   2504   2792    560    916    364       O  
ATOM    884  CB  GLN A1187      -7.742  -6.878  -8.918  1.00 18.23           C  
ANISOU  884  CB  GLN A1187     1771   2471   2684    415    749    479       C  
ATOM    885  CG  GLN A1187      -8.978  -6.142  -8.386  1.00 41.30           C  
ANISOU  885  CG  GLN A1187     4589   5506   5599    415    858    487       C  
ATOM    886  N   GLU A1188      -6.838  -6.180 -11.935  1.00 13.75           N  
ANISOU  886  N   GLU A1188     1556   1652   2017    429    741    375       N  
ATOM    887  CA  GLU A1188      -6.686  -5.183 -12.997  1.00 12.91           C  
ANISOU  887  CA  GLU A1188     1588   1479   1839    392    754    333       C  
ATOM    888  C   GLU A1188      -6.903  -5.680 -14.438  1.00 14.16           C  
ANISOU  888  C   GLU A1188     1860   1542   1979    453    766    284       C  
ATOM    889  O   GLU A1188      -7.467  -4.951 -15.252  1.00 11.24           O  
ANISOU  889  O   GLU A1188     1588   1140   1544    453    821    245       O  
ATOM    890  CB  GLU A1188      -5.295  -4.520 -12.902  1.00 13.17           C  
ANISOU  890  CB  GLU A1188     1671   1483   1850    295    657    339       C  
ATOM    891  CG  GLU A1188      -5.039  -3.739 -11.625  1.00 23.42           C  
ANISOU  891  CG  GLU A1188     2913   2843   3143    211    644    379       C  
ATOM    892  CD  GLU A1188      -6.030  -2.637 -11.299  1.00 45.55           C  
ANISOU  892  CD  GLU A1188     5718   5697   5891    172    734    389       C  
ATOM    893  OE1 GLU A1188      -6.411  -1.889 -12.228  1.00 24.91           O  
ANISOU  893  OE1 GLU A1188     3211   3045   3208    173    775    361       O  
ATOM    894  OE2 GLU A1188      -6.432  -2.527 -10.116  1.00 32.55           O1-
ANISOU  894  OE2 GLU A1188     3968   4137   4264    129    766    426       O1-
ATOM    895  N   ILE A1189      -6.373  -6.873 -14.766  1.00 10.25           N  
ANISOU  895  N   ILE A1189     1369    998   1529    486    711    286       N  
ATOM    896  CA  ILE A1189      -6.367  -7.425 -16.124  1.00 10.92           C  
ANISOU  896  CA  ILE A1189     1572    982   1596    513    705    244       C  
ATOM    897  C   ILE A1189      -7.714  -7.812 -16.718  1.00 15.63           C  
ANISOU  897  C   ILE A1189     2225   1530   2184    615    798    214       C  
ATOM    898  O   ILE A1189      -7.874  -7.766 -17.947  1.00 14.35           O  
ANISOU  898  O   ILE A1189     2198   1278   1975    611    810    164       O  
ATOM    899  CB  ILE A1189      -5.275  -8.532 -16.291  1.00 13.24           C  
ANISOU  899  CB  ILE A1189     1862   1239   1929    490    620    259       C  
ATOM    900  CG1 ILE A1189      -4.841  -8.738 -17.761  1.00 13.46           C  
ANISOU  900  CG1 ILE A1189     2017   1175   1923    452    591    214       C  
ATOM    901  CG2 ILE A1189      -5.684  -9.855 -15.626  1.00 13.44           C  
ANISOU  901  CG2 ILE A1189     1817   1276   2014    570    625    303       C  
ATOM    902  CD1 ILE A1189      -4.162  -7.525 -18.516  1.00 17.61           C  
ANISOU  902  CD1 ILE A1189     2605   1696   2389    365    550    175       C  
ATOM    903  N   ASP A1190      -8.664  -8.227 -15.868  1.00 14.40           N  
ANISOU  903  N   ASP A1190     1966   1434   2073    709    860    242       N  
ATOM    904  CA  ASP A1190      -9.950  -8.714 -16.354  1.00 16.16           C  
ANISOU  904  CA  ASP A1190     2232   1608   2301    838    951    212       C  
ATOM    905  C   ASP A1190     -10.808  -7.740 -17.184  1.00 20.18           C  
ANISOU  905  C   ASP A1190     2852   2086   2730    848   1050    145       C  
ATOM    906  O   ASP A1190     -11.145  -8.111 -18.308  1.00 18.80           O  
ANISOU  906  O   ASP A1190     2823   1795   2526    889   1071     94       O  
ATOM    907  CB  ASP A1190     -10.744  -9.515 -15.314  1.00 19.28           C  
ANISOU  907  CB  ASP A1190     2478   2076   2773    960    982    259       C  
ATOM    908  CG  ASP A1190     -11.982 -10.134 -15.927  1.00 34.09           C  
ANISOU  908  CG  ASP A1190     4417   3874   4660   1119   1066    225       C  
ATOM    909  OD1 ASP A1190     -11.834 -11.017 -16.813  1.00 36.34           O  
ANISOU  909  OD1 ASP A1190     4833   4026   4949   1153   1028    214       O  
ATOM    910  OD2 ASP A1190     -13.091  -9.671 -15.604  1.00 41.50           O1-
ANISOU  910  OD2 ASP A1190     5293   4878   5596   1203   1175    203       O1-
ATOM    911  N   PRO A1191     -11.123  -6.506 -16.716  1.00 17.19           N  
ANISOU  911  N   PRO A1191     2430   1798   2303    798   1109    141       N  
ATOM    912  CA  PRO A1191     -11.888  -5.578 -17.573  1.00 17.41           C  
ANISOU  912  CA  PRO A1191     2587   1793   2234    795   1202     74       C  
ATOM    913  C   PRO A1191     -11.128  -5.186 -18.841  1.00 19.90           C  
ANISOU  913  C   PRO A1191     3081   2006   2475    700   1129     32       C  
ATOM    914  O   PRO A1191     -11.742  -4.991 -19.899  1.00 20.23           O  
ANISOU  914  O   PRO A1191     3273   1968   2446    721   1183    -35       O  
ATOM    915  CB  PRO A1191     -12.154  -4.374 -16.670  1.00 19.85           C  
ANISOU  915  CB  PRO A1191     2809   2230   2504    729   1260     97       C  
ATOM    916  CG  PRO A1191     -11.117  -4.445 -15.607  1.00 24.29           C  
ANISOU  916  CG  PRO A1191     3247   2858   3126    651   1158    169       C  
ATOM    917  CD  PRO A1191     -10.779  -5.891 -15.417  1.00 19.22           C  
ANISOU  917  CD  PRO A1191     2541   2183   2579    725   1091    196       C  
ATOM    918  N   VAL A1192      -9.789  -5.111 -18.740  1.00 14.22           N  
ANISOU  918  N   VAL A1192     2341   1290   1772    599   1004     68       N  
ATOM    919  CA  VAL A1192      -8.909  -4.796 -19.865  1.00 13.08           C  
ANISOU  919  CA  VAL A1192     2324   1074   1572    506    914     36       C  
ATOM    920  C   VAL A1192      -8.998  -5.875 -20.968  1.00 14.66           C  
ANISOU  920  C   VAL A1192     2631   1155   1783    538    900     -5       C  
ATOM    921  O   VAL A1192      -9.250  -5.534 -22.125  1.00 12.40           O  
ANISOU  921  O   VAL A1192     2497    797   1419    504    908    -66       O  
ATOM    922  CB  VAL A1192      -7.461  -4.497 -19.410  1.00 15.50           C  
ANISOU  922  CB  VAL A1192     2561   1424   1905    413    794     81       C  
ATOM    923  CG1 VAL A1192      -6.537  -4.293 -20.610  1.00 14.45           C  
ANISOU  923  CG1 VAL A1192     2530   1233   1729    332    697     48       C  
ATOM    924  CG2 VAL A1192      -7.428  -3.265 -18.503  1.00 15.49           C  
ANISOU  924  CG2 VAL A1192     2510   1507   1870    366    807    116       C  
ATOM    925  N   MET A1193      -8.850  -7.167 -20.596  1.00 12.71           N  
ANISOU  925  N   MET A1193     2320    887   1624    598    880     29       N  
ATOM    926  CA  MET A1193      -8.918  -8.280 -21.555  1.00 12.58           C  
ANISOU  926  CA  MET A1193     2415    746   1618    620    865      2       C  
ATOM    927  C   MET A1193     -10.307  -8.432 -22.155  1.00 19.50           C  
ANISOU  927  C   MET A1193     3414   1534   2459    724    972    -55       C  
ATOM    928  O   MET A1193     -10.445  -8.796 -23.323  1.00 19.57           O  
ANISOU  928  O   MET A1193     3588   1420   2427    701    967   -106       O  
ATOM    929  CB  MET A1193      -8.408  -9.587 -20.935  1.00 13.69           C  
ANISOU  929  CB  MET A1193     2467    887   1848    653    814     64       C  
ATOM    930  CG  MET A1193      -6.912  -9.571 -20.647  1.00 14.83           C  
ANISOU  930  CG  MET A1193     2530   1091   2013    542    710    100       C  
ATOM    931  SD  MET A1193      -5.855  -9.085 -22.044  1.00 17.05           S  
ANISOU  931  SD  MET A1193     2917   1329   2231    393    629     50       S  
ATOM    932  CE  MET A1193      -5.925 -10.564 -22.991  1.00 14.82           C  
ANISOU  932  CE  MET A1193     2753    917   1962    388    623     40       C  
ATOM    933  N   GLN A1194     -11.329  -8.105 -21.355  1.00 19.00           N  
ANISOU  933  N   GLN A1194     3271   1540   2409    831   1074    -51       N  
ATOM    934  CA  GLN A1194     -12.736  -8.103 -21.734  1.00 20.94           C  
ANISOU  934  CA  GLN A1194     3606   1728   2623    955   1201   -111       C  
ATOM    935  C   GLN A1194     -13.033  -7.031 -22.807  1.00 26.24           C  
ANISOU  935  C   GLN A1194     4451   2353   3167    880   1241   -194       C  
ATOM    936  O   GLN A1194     -13.911  -7.245 -23.636  1.00 27.74           O  
ANISOU  936  O   GLN A1194     4795   2433   3310    948   1316   -266       O  
ATOM    937  CB  GLN A1194     -13.601  -7.867 -20.493  1.00 23.16           C  
ANISOU  937  CB  GLN A1194     3713   2139   2949   1067   1298    -81       C  
ATOM    938  CG  GLN A1194     -14.824  -8.774 -20.441  1.00 49.42           C  
ANISOU  938  CG  GLN A1194     7044   5409   6325   1264   1394   -103       C  
ATOM    939  CD  GLN A1194     -16.061  -8.036 -19.992  1.00 69.68           C  
ANISOU  939  CD  GLN A1194     9539   8071   8863   1360   1548   -141       C  
ATOM    940  NE2 GLN A1194     -16.262  -7.956 -18.681  1.00 57.14           N  
ANISOU  940  NE2 GLN A1194     7724   6643   7341   1399   1572    -81       N  
ATOM    941  OE1 GLN A1194     -16.841  -7.524 -20.807  1.00 66.38           O  
ANISOU  941  OE1 GLN A1194     9270   7592   8360   1390   1648   -227       O  
ATOM    942  N   SER A1195     -12.299  -5.892 -22.795  1.00 22.56           N  
ANISOU  942  N   SER A1195     3970   1963   2639    743   1186   -185       N  
ATOM    943  CA  SER A1195     -12.461  -4.776 -23.747  1.00 23.82           C  
ANISOU  943  CA  SER A1195     4288   2096   2665    655   1199   -250       C  
ATOM    944  C   SER A1195     -11.675  -4.949 -25.066  1.00 28.41           C  
ANISOU  944  C   SER A1195     5021   2576   3199    538   1086   -288       C  
ATOM    945  O   SER A1195     -12.069  -4.367 -26.076  1.00 28.22           O  
ANISOU  945  O   SER A1195     5168   2492   3062    488   1105   -360       O  
ATOM    946  CB  SER A1195     -12.072  -3.453 -23.088  1.00 27.74           C  
ANISOU  946  CB  SER A1195     4707   2720   3112    569   1184   -212       C  
ATOM    947  OG  SER A1195     -10.667  -3.388 -22.879  1.00 38.27           O  
ANISOU  947  OG  SER A1195     5964   4089   4488    471   1041   -154       O  
ATOM    948  N   LEU A1196     -10.553  -5.707 -25.048  1.00 25.10           N  
ANISOU  948  N   LEU A1196     4533   2148   2858    484    971   -240       N  
ATOM    949  CA  LEU A1196      -9.698  -5.908 -26.226  1.00 25.06           C  
ANISOU  949  CA  LEU A1196     4629   2073   2817    357    861   -268       C  
ATOM    950  C   LEU A1196     -10.162  -7.047 -27.141  1.00 34.20           C  
ANISOU  950  C   LEU A1196     5939   3077   3980    379    882   -315       C  
ATOM    951  O   LEU A1196     -10.383  -6.823 -28.334  1.00 34.97           O  
ANISOU  951  O   LEU A1196     6214   3087   3986    304    870   -386       O  
ATOM    952  CB  LEU A1196      -8.212  -6.091 -25.843  1.00 22.48           C  
ANISOU  952  CB  LEU A1196     4158   1823   2560    275    737   -204       C  
ATOM    953  CG  LEU A1196      -7.473  -4.885 -25.249  1.00 24.92           C  
ANISOU  953  CG  LEU A1196     4364   2253   2850    222    679   -166       C  
ATOM    954  CD1 LEU A1196      -6.182  -5.323 -24.552  1.00 23.03           C  
ANISOU  954  CD1 LEU A1196     3965   2081   2704    196    591   -103       C  
ATOM    955  CD2 LEU A1196      -7.177  -3.816 -26.306  1.00 25.87           C  
ANISOU  955  CD2 LEU A1196     4597   2373   2860    112    609   -210       C  
ATOM    956  N   GLY A1197     -10.280  -8.244 -26.569  1.00 33.23           N  
ANISOU  956  N   GLY A1197     5753   2919   3956    472    902   -270       N  
ATOM    957  CA  GLY A1197     -10.680  -9.467 -27.275  1.00 38.81           C  
ANISOU  957  CA  GLY A1197     6603   3464   4679    505    916   -294       C  
ATOM    958  C   GLY A1197      -9.467 -10.360 -27.578  1.00 59.21           C  
ANISOU  958  C   GLY A1197     9156   6031   7311    390    806   -247       C  
ATOM    959  O   GLY A1197      -8.315  -9.925 -27.343  1.00 58.20           O  
ANISOU  959  O   GLY A1197     8894   6022   7199    292    723   -211       O  
ATOM    960  OXT GLY A1197      -9.674 -11.496 -28.058  1.00 86.51           O1-
ANISOU  960  OXT GLY A1197    12732   9352  10785    400    807   -249       O1-
TER   
HETATM  961  N   53W A4000      12.932 -13.878  -8.604  1.00 20.27           N  
HETATM  962  C   53W A4000      12.259 -11.498  -8.319  1.00 17.78           C  
HETATM  963  O   53W A4000      13.943 -14.677  -8.238  1.00 19.63           O  
HETATM  964  C1  53W A4000      13.174 -12.639  -8.129  1.00 18.89           C  
HETATM  965  N1  53W A4000      16.937 -10.571  -3.650  1.00 18.29           N  
HETATM  966  O1  53W A4000      15.482  -2.289  -5.448  1.00 22.83           O  
HETATM  967  C2  53W A4000      14.429 -12.654  -7.409  1.00 18.98           C  
HETATM  968  N2  53W A4000      17.095  -8.558  -4.745  1.00 14.44           N  
HETATM  969  O2  53W A4000      12.224  -6.841  -1.408  1.00 14.49           O  
HETATM  970  C3  53W A4000      14.855 -13.960  -7.501  1.00 18.15           C  
HETATM  971  N3  53W A4000      16.134  -4.940  -4.718  1.00 21.23           N  
HETATM  972  C4  53W A4000      16.018 -14.693  -6.987  1.00 17.49           C  
HETATM  973  C5  53W A4000      15.088 -11.551  -6.754  1.00 17.54           C  
HETATM  974  C6  53W A4000      15.175 -10.310  -7.425  1.00 14.19           C  
HETATM  975  C7  53W A4000      15.809  -9.228  -6.854  1.00 13.47           C  
HETATM  976  C8  53W A4000      16.371  -9.417  -5.588  1.00 15.03           C  
HETATM  977  C9  53W A4000      16.299 -10.662  -4.909  1.00 17.79           C  
HETATM  978  C10 53W A4000      15.649 -11.748  -5.504  1.00 17.54           C  
HETATM  979  C11 53W A4000      17.369  -9.295  -3.569  1.00 16.66           C  
HETATM  980  C12 53W A4000      17.226  -7.122  -4.969  1.00 15.58           C  
HETATM  981  C13 53W A4000      15.906  -6.407  -4.596  1.00 20.03           C  
HETATM  982  C14 53W A4000      15.093  -4.170  -3.979  1.00 21.52           C  
HETATM  983  C15 53W A4000      15.439  -2.675  -4.101  1.00 21.66           C  
HETATM  984  C16 53W A4000      16.440  -3.002  -6.183  1.00 21.98           C  
HETATM  985  C17 53W A4000      16.125  -4.508  -6.144  1.00 21.54           C  
HETATM  986  C18 53W A4000      18.096  -8.728  -2.399  1.00 18.90           C  
HETATM  987  C19 53W A4000      17.369  -9.085  -1.098  1.00 17.16           C  
HETATM  988  C20 53W A4000      16.007  -8.475  -1.113  1.00 15.34           C  
HETATM  989  C21 53W A4000      14.885  -9.258  -1.392  1.00 13.93           C  
HETATM  990  C22 53W A4000      13.630  -8.678  -1.474  1.00 13.22           C  
HETATM  991  C23 53W A4000      13.503  -7.298  -1.265  1.00 12.33           C  
HETATM  992  C24 53W A4000      14.606  -6.513  -0.941  1.00 14.71           C  
HETATM  993  C25 53W A4000      15.859  -7.115  -0.874  1.00 15.40           C  
HETATM  994  C26 53W A4000      12.028  -5.452  -1.352  1.00 14.12           C  
HETATM  995  H   53W A4000      12.458 -10.983  -9.271  0.00 17.80           H  
HETATM  996  H1  53W A4000      11.205 -11.809  -8.337  0.00 17.80           H  
HETATM  997  H2  53W A4000      12.370 -10.760  -7.512  0.00 17.80           H  
HETATM  998  H3  53W A4000      16.326 -15.513  -7.653  0.00 17.49           H  
HETATM  999  H4  53W A4000      16.881 -14.021  -6.857  0.00 17.49           H  
HETATM 1000  H5  53W A4000      15.799 -15.141  -6.004  0.00 17.49           H  
HETATM 1001  H6  53W A4000      14.739 -10.217  -8.424  0.00 14.10           H  
HETATM 1002  H7  53W A4000      15.870  -8.265  -7.362  0.00 13.43           H  
HETATM 1003  H8  53W A4000      15.583 -12.705  -4.980  0.00 17.50           H  
HETATM 1004  H9  53W A4000      18.082  -6.721  -4.377  0.00 15.57           H  
HETATM 1005  H10 53W A4000      17.503  -6.954  -6.036  0.00 15.57           H  
HETATM 1006  H11 53W A4000      15.627  -6.662  -3.545  0.00 20.01           H  
HETATM 1007  H12 53W A4000      15.064  -6.801  -5.215  0.00 20.01           H  
HETATM 1008  H13 53W A4000      14.050  -4.360  -4.327  0.00 21.55           H  
HETATM 1009  H14 53W A4000      15.103  -4.469  -2.906  0.00 21.55           H  
HETATM 1010  H15 53W A4000      14.647  -2.035  -3.657  0.00 21.67           H  
HETATM 1011  H16 53W A4000      16.387  -2.433  -3.568  0.00 21.67           H  
HETATM 1012  H17 53W A4000      17.476  -2.793  -5.832  0.00 21.98           H  
HETATM 1013  H18 53W A4000      16.357  -2.593  -7.212  0.00 21.98           H  
HETATM 1014  H19 53W A4000      15.165  -4.715  -6.676  0.00 21.56           H  
HETATM 1015  H20 53W A4000      16.900  -5.066  -6.716  0.00 21.56           H  
HETATM 1016  H21 53W A4000      19.134  -9.131  -2.389  0.00 18.90           H  
HETATM 1017  H22 53W A4000      18.218  -7.627  -2.478  0.00 18.90           H  
HETATM 1018  H23 53W A4000      17.330 -10.187  -0.960  0.00 17.14           H  
HETATM 1019  H24 53W A4000      17.955  -8.720  -0.225  0.00 17.14           H  
HETATM 1020  H25 53W A4000      14.994 -10.335  -1.565  0.00 13.88           H  
HETATM 1021  H26 53W A4000      12.750  -9.285  -1.703  0.00 13.23           H  
HETATM 1022  H27 53W A4000      14.523  -5.447  -0.722  0.00 14.69           H  
HETATM 1023  H28 53W A4000      16.732  -6.503  -0.627  0.00 15.36           H  
HETATM 1024  H29 53W A4000      12.606  -4.896  -2.110  0.00 14.11           H  
HETATM 1025  H30 53W A4000      12.232  -5.025  -0.357  0.00 14.11           H  
HETATM 1026  H31 53W A4000      10.954  -5.335  -1.572  0.00 14.11           H  
ATOM   1027  N   SER B  42      28.007 -19.150 -13.945  1.00 39.55           N  
ANISOU 1027  N   SER B  42     4809   5129   5090    335     67    233       N  
ATOM   1028  CA  SER B  42      27.155 -18.420 -13.010  1.00 38.35           C  
ANISOU 1028  CA  SER B  42     4680   4949   4943    287     20    194       C  
ATOM   1029  C   SER B  42      26.759 -17.018 -13.521  1.00 38.02           C  
ANISOU 1029  C   SER B  42     4609   4895   4941    232     -2    190       C  
ATOM   1030  O   SER B  42      25.982 -16.341 -12.848  1.00 39.20           O  
ANISOU 1030  O   SER B  42     4783   5019   5092    200    -39    150       O  
ATOM   1031  CB  SER B  42      27.815 -18.339 -11.635  1.00 43.70           C  
ANISOU 1031  CB  SER B  42     5333   5641   5629    292    -35    193       C  
ATOM   1032  OG  SER B  42      29.118 -17.784 -11.709  1.00 54.61           O  
ANISOU 1032  OG  SER B  42     6633   7055   7063    286    -63    236       O  
ATOM   1033  N   MET B  43      27.271 -16.596 -14.706  1.00 28.84           N  
ANISOU 1033  N   MET B  43     3395   3755   3807    226     22    235       N  
ATOM   1034  CA  MET B  43      26.971 -15.277 -15.289  1.00 26.37           C  
ANISOU 1034  CA  MET B  43     3049   3430   3540    173      1    247       C  
ATOM   1035  C   MET B  43      25.525 -15.154 -15.812  1.00 21.34           C  
ANISOU 1035  C   MET B  43     2473   2759   2875    155     23    207       C  
ATOM   1036  O   MET B  43      24.854 -16.147 -16.077  1.00 20.18           O  
ANISOU 1036  O   MET B  43     2386   2606   2677    184     65    182       O  
ATOM   1037  CB  MET B  43      27.981 -14.903 -16.381  1.00 30.24           C  
ANISOU 1037  CB  MET B  43     3458   3965   4065    174     24    324       C  
ATOM   1038  CG  MET B  43      29.406 -14.680 -15.860  1.00 35.66           C  
ANISOU 1038  CG  MET B  43     4063   4685   4800    174    -12    375       C  
ATOM   1039  SD  MET B  43      29.741 -12.990 -15.278  1.00 41.31           S  
ANISOU 1039  SD  MET B  43     4713   5368   5616     93   -113    394       S  
ATOM   1040  CE  MET B  43      31.172 -13.278 -14.270  1.00 38.92           C  
ANISOU 1040  CE  MET B  43     4351   5094   5342    108   -162    419       C  
ATOM   1041  N   ASN B  44      25.041 -13.929 -15.939  1.00 16.19           N  
ANISOU 1041  N   ASN B  44     1806   2082   2262    107    -14    200       N  
ATOM   1042  CA  ASN B  44      23.680 -13.750 -16.425  1.00 13.68           C  
ANISOU 1042  CA  ASN B  44     1540   1736   1921     91      3    165       C  
ATOM   1043  C   ASN B  44      23.638 -13.884 -17.927  1.00 13.85           C  
ANISOU 1043  C   ASN B  44     1553   1780   1931     99     57    202       C  
ATOM   1044  O   ASN B  44      24.609 -13.507 -18.606  1.00 15.36           O  
ANISOU 1044  O   ASN B  44     1679   2005   2153     98     66    265       O  
ATOM   1045  CB  ASN B  44      23.208 -12.346 -16.060  1.00 14.61           C  
ANISOU 1045  CB  ASN B  44     1646   1818   2087     44    -59    144       C  
ATOM   1046  CG  ASN B  44      23.152 -12.158 -14.572  1.00 17.14           C  
ANISOU 1046  CG  ASN B  44     1984   2123   2407     47   -117     95       C  
ATOM   1047  ND2 ASN B  44      23.690 -11.060 -14.088  1.00 17.07           N  
ANISOU 1047  ND2 ASN B  44     1934   2093   2458     19   -190     96       N  
ATOM   1048  OD1 ASN B  44      22.608 -12.991 -13.837  1.00 18.48           O  
ANISOU 1048  OD1 ASN B  44     2202   2299   2521     75   -101     58       O  
ATOM   1049  N   PRO B  45      22.502 -14.292 -18.483  1.00 12.47           N  
ANISOU 1049  N   PRO B  45     1435   1589   1715    105     88    170       N  
ATOM   1050  CA  PRO B  45      22.337 -14.228 -19.920  1.00 12.30           C  
ANISOU 1050  CA  PRO B  45     1408   1588   1679    112    129    198       C  
ATOM   1051  C   PRO B  45      22.085 -12.782 -20.320  1.00 12.84           C  
ANISOU 1051  C   PRO B  45     1438   1644   1798     62     98    223       C  
ATOM   1052  O   PRO B  45      21.748 -11.953 -19.449  1.00 11.80           O  
ANISOU 1052  O   PRO B  45     1304   1474   1706     25     43    197       O  
ATOM   1053  CB  PRO B  45      21.053 -15.044 -20.144  1.00 13.10           C  
ANISOU 1053  CB  PRO B  45     1586   1663   1728    124    151    145       C  
ATOM   1054  CG  PRO B  45      20.231 -14.801 -18.906  1.00 14.33           C  
ANISOU 1054  CG  PRO B  45     1771   1781   1893     95    112    100       C  
ATOM   1055  CD  PRO B  45      21.256 -14.718 -17.803  1.00 12.94           C  
ANISOU 1055  CD  PRO B  45     1561   1614   1741    100     82    110       C  
ATOM   1056  N   PRO B  46      22.122 -12.453 -21.616  1.00 12.11           N  
ANISOU 1056  N   PRO B  46     1321   1580   1702     63    129    269       N  
ATOM   1057  CA  PRO B  46      21.634 -11.137 -22.049  1.00 12.50           C  
ANISOU 1057  CA  PRO B  46     1345   1607   1797     15     99    291       C  
ATOM   1058  C   PRO B  46      20.136 -11.058 -21.676  1.00 12.97           C  
ANISOU 1058  C   PRO B  46     1472   1618   1839     -2     80    218       C  
ATOM   1059  O   PRO B  46      19.436 -12.077 -21.593  1.00 12.65           O  
ANISOU 1059  O   PRO B  46     1491   1574   1743     24    107    170       O  
ATOM   1060  CB  PRO B  46      21.809 -11.182 -23.578  1.00 13.82           C  
ANISOU 1060  CB  PRO B  46     1489   1828   1935     37    151    349       C  
ATOM   1061  CG  PRO B  46      21.775 -12.635 -23.922  1.00 15.75           C  
ANISOU 1061  CG  PRO B  46     1783   2102   2099    101    204    316       C  
ATOM   1062  CD  PRO B  46      22.437 -13.342 -22.757  1.00 13.00           C  
ANISOU 1062  CD  PRO B  46     1439   1745   1756    118    191    293       C  
ATOM   1063  N   PRO B  47      19.633  -9.843 -21.496  1.00 12.80           N  
ANISOU 1063  N   PRO B  47     1439   1557   1868    -43     32    213       N  
ATOM   1064  CA  PRO B  47      18.212  -9.677 -21.173  1.00 12.32           C  
ANISOU 1064  CA  PRO B  47     1432   1460   1790    -52     17    150       C  
ATOM   1065  C   PRO B  47      17.324 -10.087 -22.344  1.00 11.99           C  
ANISOU 1065  C   PRO B  47     1422   1434   1700    -42     61    149       C  
ATOM   1066  O   PRO B  47      17.779 -10.171 -23.478  1.00 12.44           O  
ANISOU 1066  O   PRO B  47     1456   1527   1744    -30     95    200       O  
ATOM   1067  CB  PRO B  47      18.100  -8.173 -20.870  1.00 14.82           C  
ANISOU 1067  CB  PRO B  47     1719   1733   2179    -91    -50    155       C  
ATOM   1068  CG  PRO B  47      19.154  -7.552 -21.775  1.00 17.48           C  
ANISOU 1068  CG  PRO B  47     1988   2088   2565   -112    -50    244       C  
ATOM   1069  CD  PRO B  47      20.315  -8.538 -21.640  1.00 14.69           C  
ANISOU 1069  CD  PRO B  47     1612   1782   2187    -84    -14    271       C  
ATOM   1070  N   PRO B  48      16.022 -10.307 -22.105  1.00 12.15           N  
ANISOU 1070  N   PRO B  48     1492   1433   1693    -43     59     95       N  
ATOM   1071  CA  PRO B  48      15.139 -10.644 -23.220  1.00 11.29           C  
ANISOU 1071  CA  PRO B  48     1411   1335   1545    -37     89     92       C  
ATOM   1072  C   PRO B  48      15.067  -9.488 -24.218  1.00 12.98           C  
ANISOU 1072  C   PRO B  48     1592   1551   1790    -58     78    138       C  
ATOM   1073  O   PRO B  48      15.229  -8.320 -23.871  1.00 12.72           O  
ANISOU 1073  O   PRO B  48     1526   1491   1817    -86     35    154       O  
ATOM   1074  CB  PRO B  48      13.757 -10.850 -22.555  1.00 12.53           C  
ANISOU 1074  CB  PRO B  48     1611   1466   1684    -45     75     33       C  
ATOM   1075  CG  PRO B  48      14.079 -11.098 -21.089  1.00 14.57           C  
ANISOU 1075  CG  PRO B  48     1871   1715   1949    -39     57      6       C  
ATOM   1076  CD  PRO B  48      15.287 -10.277 -20.824  1.00 13.45           C  
ANISOU 1076  CD  PRO B  48     1683   1571   1857    -47     29     37       C  
ATOM   1077  N   GLU B  49      14.819  -9.821 -25.470  1.00 12.28           N  
ANISOU 1077  N   GLU B  49     1513   1493   1659    -41    113    158       N  
ATOM   1078  CA  GLU B  49      14.629  -8.798 -26.484  1.00 13.33           C  
ANISOU 1078  CA  GLU B  49     1618   1635   1813    -58    106    208       C  
ATOM   1079  C   GLU B  49      13.424  -7.937 -26.159  1.00 13.13           C  
ANISOU 1079  C   GLU B  49     1606   1563   1818    -87     65    174       C  
ATOM   1080  O   GLU B  49      12.419  -8.432 -25.645  1.00 12.91           O  
ANISOU 1080  O   GLU B  49     1621   1519   1766    -84     61    113       O  
ATOM   1081  CB  GLU B  49      14.417  -9.457 -27.838  1.00 15.73           C  
ANISOU 1081  CB  GLU B  49     1941   1987   2048    -24    149    222       C  
ATOM   1082  CG  GLU B  49      15.695 -10.094 -28.375  1.00 24.57           C  
ANISOU 1082  CG  GLU B  49     3036   3166   3134     18    192    266       C  
ATOM   1083  CD  GLU B  49      16.857  -9.142 -28.619  1.00 42.46           C  
ANISOU 1083  CD  GLU B  49     5222   5461   5449      3    192    359       C  
ATOM   1084  OE1 GLU B  49      16.626  -8.052 -29.190  1.00 26.43           O  
ANISOU 1084  OE1 GLU B  49     3159   3429   3454    -26    176    411       O  
ATOM   1085  OE2 GLU B  49      17.996  -9.481 -28.226  1.00 40.75           O1-
ANISOU 1085  OE2 GLU B  49     4972   5269   5242     19    206    386       O1-
ATOM   1086  N   THR B  50      13.501  -6.666 -26.538  1.00 12.15           N  
ANISOU 1086  N   THR B  50     1444   1422   1749   -113     35    222       N  
ATOM   1087  CA  THR B  50      12.416  -5.703 -26.263  1.00 12.36           C  
ANISOU 1087  CA  THR B  50     1482   1402   1812   -133    -10    192       C  
ATOM   1088  C   THR B  50      11.983  -4.909 -27.477  1.00 13.47           C  
ANISOU 1088  C   THR B  50     1607   1549   1963   -144    -13    244       C  
ATOM   1089  O   THR B  50      10.953  -4.216 -27.414  1.00 13.20           O  
ANISOU 1089  O   THR B  50     1586   1481   1950   -153    -45    219       O  
ATOM   1090  CB  THR B  50      12.775  -4.777 -25.116  1.00 13.86           C  
ANISOU 1090  CB  THR B  50     1652   1538   2075   -153    -70    178       C  
ATOM   1091  CG2 THR B  50      12.836  -5.492 -23.773  1.00 14.38           C  
ANISOU 1091  CG2 THR B  50     1744   1599   2121   -136    -74    111       C  
ATOM   1092  OG1 THR B  50      14.019  -4.120 -25.403  1.00 15.82           O  
ANISOU 1092  OG1 THR B  50     1845   1783   2382   -175    -88    254       O  
ATOM   1093  N   SER B  51      12.751  -4.985 -28.574  1.00 13.26           N  
ANISOU 1093  N   SER B  51     1548   1571   1918   -137     21    320       N  
ATOM   1094  CA  SER B  51      12.419  -4.301 -29.813  1.00 15.70           C  
ANISOU 1094  CA  SER B  51     1838   1901   2225   -142     25    382       C  
ATOM   1095  C   SER B  51      12.556  -5.323 -30.968  1.00 22.47           C  
ANISOU 1095  C   SER B  51     2711   2838   2988    -99     86    400       C  
ATOM   1096  O   SER B  51      13.621  -5.949 -31.105  1.00 25.17           O  
ANISOU 1096  O   SER B  51     3033   3227   3303    -76    123    429       O  
ATOM   1097  CB  SER B  51      13.354  -3.120 -30.012  1.00 22.76           C  
ANISOU 1097  CB  SER B  51     2666   2781   3201   -175     -4    479       C  
ATOM   1098  OG  SER B  51      14.691  -3.559 -30.190  1.00 41.72           O  
ANISOU 1098  OG  SER B  51     5025   5234   5595   -166     30    538       O  
ATOM   1099  N   ASN B  52      11.497  -5.501 -31.787  1.00 20.43           N  
ANISOU 1099  N   ASN B  52     2487   2597   2678    -84     93    378       N  
ATOM   1100  CA  ASN B  52      11.467  -6.488 -32.880  1.00 21.68           C  
ANISOU 1100  CA  ASN B  52     2672   2825   2740    -36    139    375       C  
ATOM   1101  C   ASN B  52      11.323  -5.756 -34.212  1.00 26.84           C  
ANISOU 1101  C   ASN B  52     3300   3526   3373    -27    146    452       C  
ATOM   1102  O   ASN B  52      10.255  -5.191 -34.525  1.00 23.76           O  
ANISOU 1102  O   ASN B  52     2924   3113   2992    -43    118    442       O  
ATOM   1103  CB  ASN B  52      10.349  -7.540 -32.679  1.00 23.70           C  
ANISOU 1103  CB  ASN B  52     2996   3062   2946    -22    133    277       C  
ATOM   1104  CG  ASN B  52      10.500  -8.790 -33.526  1.00 30.57           C  
ANISOU 1104  CG  ASN B  52     3905   3986   3724     33    167    252       C  
ATOM   1105  ND2 ASN B  52       9.802  -9.861 -33.138  1.00 24.60           N  
ANISOU 1105  ND2 ASN B  52     3205   3201   2941     39    156    171       N  
ATOM   1106  OD1 ASN B  52      11.218  -8.818 -34.545  1.00 29.75           O  
ANISOU 1106  OD1 ASN B  52     3783   3952   3571     74    199    306       O  
ATOM   1107  N   PRO B  53      12.423  -5.714 -34.997  1.00 25.70           N  
ANISOU 1107  N   PRO B  53     3110   3454   3200      0    186    538       N  
ATOM   1108  CA  PRO B  53      12.371  -4.978 -36.268  1.00 26.61           C  
ANISOU 1108  CA  PRO B  53     3191   3626   3292     11    197    628       C  
ATOM   1109  C   PRO B  53      11.654  -5.737 -37.385  1.00 31.96           C  
ANISOU 1109  C   PRO B  53     3921   4366   3858     69    218    590       C  
ATOM   1110  O   PRO B  53      11.150  -5.118 -38.328  1.00 31.13           O  
ANISOU 1110  O   PRO B  53     3806   4293   3731     74    213    639       O  
ATOM   1111  CB  PRO B  53      13.849  -4.733 -36.582  1.00 29.34           C  
ANISOU 1111  CB  PRO B  53     3463   4037   3647     22    235    739       C  
ATOM   1112  CG  PRO B  53      14.571  -5.862 -35.951  1.00 33.36           C  
ANISOU 1112  CG  PRO B  53     3989   4559   4127     53    262    684       C  
ATOM   1113  CD  PRO B  53      13.771  -6.277 -34.744  1.00 28.32           C  
ANISOU 1113  CD  PRO B  53     3411   3827   3523     24    222    567       C  
ATOM   1114  N   ASN B  54      11.600  -7.079 -37.267  1.00 31.15           N  
ANISOU 1114  N   ASN B  54     3874   4275   3685    113    235    502       N  
ATOM   1115  CA  ASN B  54      10.979  -7.979 -38.244  1.00 31.91           C  
ANISOU 1115  CA  ASN B  54     4030   4420   3676    172    243    447       C  
ATOM   1116  C   ASN B  54       9.572  -8.441 -37.826  1.00 33.91           C  
ANISOU 1116  C   ASN B  54     4346   4600   3936    146    196    344       C  
ATOM   1117  O   ASN B  54       9.214  -9.604 -38.027  1.00 34.61           O  
ANISOU 1117  O   ASN B  54     4495   4691   3963    183    190    264       O  
ATOM   1118  CB  ASN B  54      11.903  -9.172 -38.538  1.00 36.47           C  
ANISOU 1118  CB  ASN B  54     4628   5059   4172    247    286    423       C  
ATOM   1119  CG  ASN B  54      12.687  -9.071 -39.831  1.00 70.39           C  
ANISOU 1119  CG  ASN B  54     8890   9476   8378    320    334    503       C  
ATOM   1120  ND2 ASN B  54      13.695  -9.915 -39.965  1.00 64.08           N  
ANISOU 1120  ND2 ASN B  54     8089   8736   7521    388    377    500       N  
ATOM   1121  OD1 ASN B  54      12.376  -8.285 -40.739  1.00 70.59           O  
ANISOU 1121  OD1 ASN B  54     8891   9550   8378    325    336    568       O  
ATOM   1122  N   LYS B  55       8.772  -7.512 -37.252  1.00 24.77           N  
ANISOU 1122  N   LYS B  55     3174   3380   2859     84    158    347       N  
ATOM   1123  CA  LYS B  55       7.394  -7.749 -36.820  1.00 22.68           C  
ANISOU 1123  CA  LYS B  55     2951   3056   2611     56    116    268       C  
ATOM   1124  C   LYS B  55       6.516  -6.463 -36.976  1.00 23.78           C  
ANISOU 1124  C   LYS B  55     3064   3170   2801     19     82    305       C  
ATOM   1125  O   LYS B  55       6.891  -5.388 -36.512  1.00 23.95           O  
ANISOU 1125  O   LYS B  55     3040   3163   2898    -14     74    359       O  
ATOM   1126  CB  LYS B  55       7.382  -8.300 -35.368  1.00 25.08           C  
ANISOU 1126  CB  LYS B  55     3270   3294   2965     25    106    206       C  
ATOM   1127  CG  LYS B  55       6.022  -8.759 -34.816  1.00 20.38           C  
ANISOU 1127  CG  LYS B  55     2711   2648   2382     -1     70    130       C  
ATOM   1128  CD  LYS B  55       6.209  -9.609 -33.546  1.00 22.48           C  
ANISOU 1128  CD  LYS B  55     2996   2873   2674    -15     72     79       C  
ATOM   1129  CE  LYS B  55       5.002  -9.662 -32.625  1.00 20.14           C  
ANISOU 1129  CE  LYS B  55     2707   2529   2417    -53     41     33       C  
ATOM   1130  NZ  LYS B  55       5.257 -10.659 -31.529  1.00 18.25           N1+
ANISOU 1130  NZ  LYS B  55     2485   2260   2188    -60     47     -6       N1+
ATOM   1131  N   PRO B  56       5.329  -6.574 -37.621  1.00 16.34           N  
ANISOU 1131  N   PRO B  56     2150   2235   1823     24     55    273       N  
ATOM   1132  CA  PRO B  56       4.407  -5.421 -37.719  1.00 15.69           C  
ANISOU 1132  CA  PRO B  56     2046   2127   1790     -5     21    301       C  
ATOM   1133  C   PRO B  56       3.874  -4.965 -36.359  1.00 15.65           C  
ANISOU 1133  C   PRO B  56     2030   2046   1872    -49     -7    264       C  
ATOM   1134  O   PRO B  56       3.957  -5.732 -35.386  1.00 14.85           O  
ANISOU 1134  O   PRO B  56     1947   1916   1781    -58     -2    207       O  
ATOM   1135  CB  PRO B  56       3.256  -5.932 -38.603  1.00 17.82           C  
ANISOU 1135  CB  PRO B  56     2352   2423   1994     14     -4    259       C  
ATOM   1136  CG  PRO B  56       3.337  -7.389 -38.532  1.00 23.13           C  
ANISOU 1136  CG  PRO B  56     3074   3102   2611     37      3    186       C  
ATOM   1137  CD  PRO B  56       4.755  -7.787 -38.234  1.00 18.50           C  
ANISOU 1137  CD  PRO B  56     2481   2533   2016     58     47    205       C  
ATOM   1138  N   LYS B  57       3.313  -3.748 -36.319  1.00 13.34           N  
ANISOU 1138  N   LYS B  57     1710   1723   1637    -69    -38    297       N  
ATOM   1139  CA  LYS B  57       2.883  -3.112 -35.072  1.00 13.40           C  
ANISOU 1139  CA  LYS B  57     1704   1663   1723    -96    -67    266       C  
ATOM   1140  C   LYS B  57       1.457  -2.613 -35.150  1.00 14.04           C  
ANISOU 1140  C   LYS B  57     1786   1728   1820    -99   -104    243       C  
ATOM   1141  O   LYS B  57       1.001  -2.166 -36.202  1.00 15.07           O  
ANISOU 1141  O   LYS B  57     1912   1885   1930    -89   -116    283       O  
ATOM   1142  CB  LYS B  57       3.869  -1.973 -34.704  1.00 15.30           C  
ANISOU 1142  CB  LYS B  57     1906   1868   2040   -112    -77    329       C  
ATOM   1143  CG  LYS B  57       5.268  -2.480 -34.404  1.00 15.78           C  
ANISOU 1143  CG  LYS B  57     1957   1943   2097   -112    -44    348       C  
ATOM   1144  CD  LYS B  57       6.258  -1.342 -34.192  1.00 17.96           C  
ANISOU 1144  CD  LYS B  57     2185   2187   2451   -135    -62    429       C  
ATOM   1145  CE  LYS B  57       7.558  -1.875 -33.646  1.00 24.07           C  
ANISOU 1145  CE  LYS B  57     2943   2939   3263   -148    -56    425       C  
ATOM   1146  NZ  LYS B  57       8.267  -2.765 -34.621  1.00 35.66           N1+
ANISOU 1146  NZ  LYS B  57     4409   4473   4667   -126     -2    445       N1+
ATOM   1147  N   ARG B  58       0.726  -2.690 -34.018  1.00 13.56           N  
ANISOU 1147  N   ARG B  58     1729   1632   1792   -107   -121    182       N  
ATOM   1148  CA  ARG B  58      -0.644  -2.208 -33.949  1.00 14.82           C  
ANISOU 1148  CA  ARG B  58     1881   1782   1968   -104   -153    159       C  
ATOM   1149  C   ARG B  58      -0.968  -1.754 -32.532  1.00 16.63           C  
ANISOU 1149  C   ARG B  58     2099   1969   2252   -103   -170    116       C  
ATOM   1150  O   ARG B  58      -0.387  -2.282 -31.574  1.00 15.69           O  
ANISOU 1150  O   ARG B  58     1986   1839   2136   -107   -152     85       O  
ATOM   1151  CB  ARG B  58      -1.660  -3.276 -34.417  1.00 13.22           C  
ANISOU 1151  CB  ARG B  58     1698   1618   1707   -105   -152    121       C  
ATOM   1152  CG  ARG B  58      -1.790  -4.489 -33.497  1.00 12.72           C  
ANISOU 1152  CG  ARG B  58     1651   1554   1629   -116   -136     64       C  
ATOM   1153  CD  ARG B  58      -2.859  -5.426 -34.050  1.00 11.66           C  
ANISOU 1153  CD  ARG B  58     1531   1447   1454   -125   -152     37       C  
ATOM   1154  NE  ARG B  58      -2.966  -6.659 -33.249  1.00 12.10           N  
ANISOU 1154  NE  ARG B  58     1600   1496   1500   -142   -141     -5       N  
ATOM   1155  CZ  ARG B  58      -3.789  -7.667 -33.550  1.00 12.39           C  
ANISOU 1155  CZ  ARG B  58     1650   1544   1514   -158   -161    -30       C  
ATOM   1156  NH1 ARG B  58      -3.826  -8.758 -32.788  1.00 13.39           N1+
ANISOU 1156  NH1 ARG B  58     1786   1657   1644   -178   -155    -57       N1+
ATOM   1157  NH2 ARG B  58      -4.611  -7.574 -34.591  1.00 13.33           N  
ANISOU 1157  NH2 ARG B  58     1769   1683   1611   -158   -194    -25       N  
ATOM   1158  N   GLN B  59      -1.956  -0.873 -32.426  1.00 17.77           N  
ANISOU 1158  N   GLN B  59     2227   2097   2430    -89   -203    110       N  
ATOM   1159  CA  GLN B  59      -2.504  -0.359 -31.162  1.00 18.00           C  
ANISOU 1159  CA  GLN B  59     2244   2097   2500    -69   -224     63       C  
ATOM   1160  C   GLN B  59      -3.871  -0.925 -30.973  1.00 23.72           C  
ANISOU 1160  C   GLN B  59     2959   2860   3195    -60   -221     26       C  
ATOM   1161  O   GLN B  59      -4.775  -0.614 -31.761  1.00 30.36           O  
ANISOU 1161  O   GLN B  59     3785   3713   4036    -51   -243     41       O  
ATOM   1162  CB  GLN B  59      -2.671   1.150 -31.221  1.00 20.30           C  
ANISOU 1162  CB  GLN B  59     2521   2339   2855    -50   -271     85       C  
ATOM   1163  CG  GLN B  59      -1.361   1.879 -31.121  1.00 24.23           C  
ANISOU 1163  CG  GLN B  59     3019   2782   3407    -61   -289    119       C  
ATOM   1164  CD  GLN B  59      -1.572   3.208 -30.430  1.00 47.82           C  
ANISOU 1164  CD  GLN B  59     5999   5701   6467    -33   -347     98       C  
ATOM   1165  NE2 GLN B  59      -2.372   4.023 -30.947  1.00 31.86           N  
ANISOU 1165  NE2 GLN B  59     3970   3664   4471    -14   -381    115       N  
ATOM   1166  OE1 GLN B  59      -1.030   3.383 -29.315  1.00 57.75           O  
ANISOU 1166  OE1 GLN B  59     7264   6923   7754    -23   -363     57       O  
ATOM   1167  N   THR B  60      -4.052  -1.761 -29.967  1.00 17.35           N  
ANISOU 1167  N   THR B  60     2153   2073   2368    -63   -197    -15       N  
ATOM   1168  CA  THR B  60      -5.375  -2.284 -29.696  1.00 16.52           C  
ANISOU 1168  CA  THR B  60     2026   2010   2242    -58   -195    -37       C  
ATOM   1169  C   THR B  60      -5.819  -1.782 -28.328  1.00 16.77           C  
ANISOU 1169  C   THR B  60     2035   2044   2292    -19   -198    -74       C  
ATOM   1170  O   THR B  60      -4.997  -1.383 -27.493  1.00 15.35           O  
ANISOU 1170  O   THR B  60     1867   1833   2131     -1   -199    -94       O  
ATOM   1171  CB  THR B  60      -5.394  -3.799 -29.738  1.00 16.43           C  
ANISOU 1171  CB  THR B  60     2027   2028   2190    -93   -169    -43       C  
ATOM   1172  CG2 THR B  60      -4.954  -4.372 -31.083  1.00 17.86           C  
ANISOU 1172  CG2 THR B  60     2235   2210   2339   -117   -170    -19       C  
ATOM   1173  OG1 THR B  60      -4.589  -4.293 -28.674  1.00 15.58           O  
ANISOU 1173  OG1 THR B  60     1929   1910   2079    -94   -143    -63       O  
ATOM   1174  N   ASN B  61      -7.119  -1.850 -28.076  1.00 15.42           N  
ANISOU 1174  N   ASN B  61     1831   1917   2113     -2   -199    -83       N  
ATOM   1175  CA  ASN B  61      -7.653  -1.438 -26.779  1.00 14.73           C  
ANISOU 1175  CA  ASN B  61     1717   1852   2028     49   -196   -117       C  
ATOM   1176  C   ASN B  61      -7.091  -2.342 -25.662  1.00 16.10           C  
ANISOU 1176  C   ASN B  61     1897   2043   2176     42   -161   -136       C  
ATOM   1177  O   ASN B  61      -6.798  -1.866 -24.544  1.00 14.57           O  
ANISOU 1177  O   ASN B  61     1705   1847   1984     88   -162   -170       O  
ATOM   1178  CB  ASN B  61      -9.172  -1.444 -26.817  1.00 15.10           C  
ANISOU 1178  CB  ASN B  61     1716   1957   2065     68   -198   -110       C  
ATOM   1179  CG  ASN B  61      -9.814  -0.586 -25.742  1.00 16.14           C  
ANISOU 1179  CG  ASN B  61     1818   2115   2200    145   -204   -144       C  
ATOM   1180  ND2 ASN B  61     -11.016  -0.955 -25.354  1.00 15.80           N  
ANISOU 1180  ND2 ASN B  61     1722   2147   2135    162   -185   -135       N  
ATOM   1181  OD1 ASN B  61      -9.264   0.435 -25.302  1.00 16.74           O  
ANISOU 1181  OD1 ASN B  61     1916   2144   2299    192   -229   -178       O  
ATOM   1182  N   GLN B  62      -6.899  -3.637 -25.948  1.00 13.65           N  
ANISOU 1182  N   GLN B  62     1595   1748   1842    -11   -136   -115       N  
ATOM   1183  CA  GLN B  62      -6.321  -4.536 -24.965  1.00 13.46           C  
ANISOU 1183  CA  GLN B  62     1580   1736   1797    -20   -105   -124       C  
ATOM   1184  C   GLN B  62      -4.861  -4.155 -24.653  1.00 13.53           C  
ANISOU 1184  C   GLN B  62     1627   1696   1820    -12   -109   -142       C  
ATOM   1185  O   GLN B  62      -4.463  -4.184 -23.494  1.00 13.33           O  
ANISOU 1185  O   GLN B  62     1602   1678   1784     15    -98   -166       O  
ATOM   1186  CB  GLN B  62      -6.380  -5.969 -25.489  1.00 14.23           C  
ANISOU 1186  CB  GLN B  62     1685   1843   1878    -79    -91    -97       C  
ATOM   1187  CG  GLN B  62      -7.796  -6.544 -25.546  1.00 16.40           C  
ANISOU 1187  CG  GLN B  62     1915   2169   2148    -97    -92    -74       C  
ATOM   1188  CD  GLN B  62      -7.814  -7.993 -25.992  1.00 20.93           C  
ANISOU 1188  CD  GLN B  62     2502   2737   2715   -157    -92    -52       C  
ATOM   1189  NE2 GLN B  62      -8.755  -8.779 -25.458  1.00 20.09           N  
ANISOU 1189  NE2 GLN B  62     2352   2673   2610   -180    -85    -24       N  
ATOM   1190  OE1 GLN B  62      -7.085  -8.387 -26.912  1.00 25.37           O  
ANISOU 1190  OE1 GLN B  62     3110   3258   3273   -182   -104    -57       O  
ATOM   1191  N   LEU B  63      -4.051  -3.856 -25.666  1.00 12.76           N  
ANISOU 1191  N   LEU B  63     1555   1552   1740    -34   -123   -125       N  
ATOM   1192  CA  LEU B  63      -2.657  -3.452 -25.416  1.00 12.26           C  
ANISOU 1192  CA  LEU B  63     1517   1444   1698    -31   -130   -130       C  
ATOM   1193  C   LEU B  63      -2.574  -2.131 -24.655  1.00 13.32           C  
ANISOU 1193  C   LEU B  63     1646   1549   1867     16   -165   -161       C  
ATOM   1194  O   LEU B  63      -1.718  -1.986 -23.763  1.00 13.25           O  
ANISOU 1194  O   LEU B  63     1649   1519   1867     31   -172   -185       O  
ATOM   1195  CB  LEU B  63      -1.869  -3.377 -26.726  1.00 13.66           C  
ANISOU 1195  CB  LEU B  63     1713   1592   1885    -62   -135    -92       C  
ATOM   1196  CG  LEU B  63      -1.558  -4.721 -27.407  1.00 14.80           C  
ANISOU 1196  CG  LEU B  63     1877   1757   1990    -97   -105    -74       C  
ATOM   1197  CD1 LEU B  63      -1.009  -4.520 -28.817  1.00 15.44           C  
ANISOU 1197  CD1 LEU B  63     1970   1829   2067   -110   -110    -35       C  
ATOM   1198  CD2 LEU B  63      -0.585  -5.571 -26.587  1.00 16.55           C  
ANISOU 1198  CD2 LEU B  63     2113   1976   2198   -103    -80    -86       C  
ATOM   1199  N   GLN B  64      -3.477  -1.197 -24.964  1.00 12.83           N  
ANISOU 1199  N   GLN B  64     1568   1483   1825     44   -194   -165       N  
ATOM   1200  CA  GLN B  64      -3.520   0.074 -24.231  1.00 12.86           C  
ANISOU 1200  CA  GLN B  64     1572   1451   1863    100   -238   -204       C  
ATOM   1201  C   GLN B  64      -3.804  -0.212 -22.740  1.00 13.22           C  
ANISOU 1201  C   GLN B  64     1610   1541   1873    149   -223   -255       C  
ATOM   1202  O   GLN B  64      -3.105   0.321 -21.867  1.00 13.97           O  
ANISOU 1202  O   GLN B  64     1722   1603   1982    181   -251   -294       O  
ATOM   1203  CB  GLN B  64      -4.630   0.965 -24.802  1.00 14.01           C  
ANISOU 1203  CB  GLN B  64     1699   1595   2029    130   -267   -200       C  
ATOM   1204  CG  GLN B  64      -4.791   2.260 -23.995  1.00 14.25           C  
ANISOU 1204  CG  GLN B  64     1734   1586   2095    200   -320   -251       C  
ATOM   1205  CD  GLN B  64      -5.887   3.145 -24.505  1.00 16.91           C  
ANISOU 1205  CD  GLN B  64     2053   1919   2452    239   -350   -250       C  
ATOM   1206  NE2 GLN B  64      -5.640   4.440 -24.517  1.00 18.84           N  
ANISOU 1206  NE2 GLN B  64     2314   2087   2757    273   -415   -266       N  
ATOM   1207  OE1 GLN B  64      -7.004   2.715 -24.767  1.00 18.85           O  
ANISOU 1207  OE1 GLN B  64     2268   2230   2664    245   -323   -237       O  
ATOM   1208  N   TYR B  65      -4.768  -1.074 -22.440  1.00 12.66           N  
ANISOU 1208  N   TYR B  65     1512   1545   1755    152   -182   -249       N  
ATOM   1209  CA  TYR B  65      -5.100  -1.432 -21.068  1.00 12.27           C  
ANISOU 1209  CA  TYR B  65     1446   1555   1660    199   -158   -280       C  
ATOM   1210  C   TYR B  65      -3.917  -2.114 -20.369  1.00 13.81           C  
ANISOU 1210  C   TYR B  65     1666   1741   1840    180   -142   -287       C  
ATOM   1211  O   TYR B  65      -3.624  -1.837 -19.193  1.00 13.19           O  
ANISOU 1211  O   TYR B  65     1595   1676   1742    234   -151   -331       O  
ATOM   1212  CB  TYR B  65      -6.344  -2.339 -21.065  1.00 12.56           C  
ANISOU 1212  CB  TYR B  65     1439   1676   1659    188   -115   -247       C  
ATOM   1213  CG  TYR B  65      -6.856  -2.652 -19.686  1.00 13.24           C  
ANISOU 1213  CG  TYR B  65     1494   1842   1693    243    -85   -264       C  
ATOM   1214  CD1 TYR B  65      -7.790  -1.829 -19.066  1.00 14.91           C  
ANISOU 1214  CD1 TYR B  65     1675   2103   1886    328    -93   -294       C  
ATOM   1215  CD2 TYR B  65      -6.451  -3.799 -19.015  1.00 13.26           C  
ANISOU 1215  CD2 TYR B  65     1496   1879   1664    217    -46   -243       C  
ATOM   1216  CE1 TYR B  65      -8.267  -2.111 -17.791  1.00 15.77           C  
ANISOU 1216  CE1 TYR B  65     1752   2304   1937    390    -60   -304       C  
ATOM   1217  CE2 TYR B  65      -6.934  -4.102 -17.740  1.00 14.42           C  
ANISOU 1217  CE2 TYR B  65     1609   2112   1757    270    -15   -245       C  
ATOM   1218  CZ  TYR B  65      -7.863  -3.263 -17.145  1.00 15.31           C  
ANISOU 1218  CZ  TYR B  65     1689   2285   1844    357    -19   -274       C  
ATOM   1219  OH  TYR B  65      -8.353  -3.529 -15.888  1.00 17.65           O  
ANISOU 1219  OH  TYR B  65     1948   2682   2077    422     17   -273       O  
ATOM   1220  N   LEU B  66      -3.217  -2.995 -21.094  1.00 11.53           N  
ANISOU 1220  N   LEU B  66     1393   1430   1557    112   -122   -248       N  
ATOM   1221  CA  LEU B  66      -2.110  -3.715 -20.501  1.00 11.31           C  
ANISOU 1221  CA  LEU B  66     1386   1396   1516     94   -105   -250       C  
ATOM   1222  C   LEU B  66      -1.013  -2.787 -20.057  1.00 12.10           C  
ANISOU 1222  C   LEU B  66     1510   1440   1649    118   -147   -284       C  
ATOM   1223  O   LEU B  66      -0.413  -3.042 -19.013  1.00 13.23           O  
ANISOU 1223  O   LEU B  66     1662   1594   1770    140   -145   -308       O  
ATOM   1224  CB  LEU B  66      -1.598  -4.794 -21.450  1.00 11.57           C  
ANISOU 1224  CB  LEU B  66     1433   1415   1549     27    -79   -206       C  
ATOM   1225  CG  LEU B  66      -2.484  -6.054 -21.524  1.00 13.88           C  
ANISOU 1225  CG  LEU B  66     1707   1758   1808     -2    -43   -177       C  
ATOM   1226  CD1 LEU B  66      -2.210  -6.854 -22.803  1.00 15.67           C  
ANISOU 1226  CD1 LEU B  66     1953   1959   2040    -57    -38   -146       C  
ATOM   1227  CD2 LEU B  66      -2.289  -6.932 -20.307  1.00 15.29           C  
ANISOU 1227  CD2 LEU B  66     1881   1974   1954      7    -14   -177       C  
ATOM   1228  N   LEU B  67      -0.728  -1.732 -20.814  1.00 11.64           N  
ANISOU 1228  N   LEU B  67     1459   1319   1643    113   -191   -281       N  
ATOM   1229  CA  LEU B  67       0.309  -0.784 -20.366  1.00 13.20           C  
ANISOU 1229  CA  LEU B  67     1675   1453   1886    131   -246   -309       C  
ATOM   1230  C   LEU B  67      -0.250   0.208 -19.337  1.00 14.30           C  
ANISOU 1230  C   LEU B  67     1818   1590   2025    210   -291   -377       C  
ATOM   1231  O   LEU B  67       0.357   0.397 -18.272  1.00 15.14           O  
ANISOU 1231  O   LEU B  67     1939   1688   2125    245   -318   -423       O  
ATOM   1232  CB  LEU B  67       0.843   0.002 -21.565  1.00 13.95           C  
ANISOU 1232  CB  LEU B  67     1773   1480   2048     92   -281   -267       C  
ATOM   1233  CG  LEU B  67       1.896   1.078 -21.249  1.00 18.15           C  
ANISOU 1233  CG  LEU B  67     2316   1932   2648     97   -350   -282       C  
ATOM   1234  CD1 LEU B  67       3.170   0.481 -20.602  1.00 17.20           C  
ANISOU 1234  CD1 LEU B  67     2203   1809   2523     77   -343   -283       C  
ATOM   1235  CD2 LEU B  67       2.289   1.815 -22.516  1.00 19.81           C  
ANISOU 1235  CD2 LEU B  67     2518   2084   2924     54   -379   -219       C  
ATOM   1236  N   ARG B  68      -1.365   0.874 -19.684  1.00 13.26           N  
ANISOU 1236  N   ARG B  68     1674   1465   1901    244   -305   -386       N  
ATOM   1237  CA  ARG B  68      -1.899   1.959 -18.838  1.00 13.78           C  
ANISOU 1237  CA  ARG B  68     1746   1520   1970    331   -357   -455       C  
ATOM   1238  C   ARG B  68      -2.481   1.562 -17.528  1.00 16.01           C  
ANISOU 1238  C   ARG B  68     2018   1888   2175    404   -329   -503       C  
ATOM   1239  O   ARG B  68      -2.477   2.387 -16.596  1.00 16.39           O  
ANISOU 1239  O   ARG B  68     2085   1923   2219    485   -380   -575       O  
ATOM   1240  CB  ARG B  68      -2.934   2.789 -19.596  1.00 16.10           C  
ANISOU 1240  CB  ARG B  68     2026   1799   2292    354   -380   -449       C  
ATOM   1241  CG  ARG B  68      -2.412   3.352 -20.889  1.00 18.41           C  
ANISOU 1241  CG  ARG B  68     2326   2009   2659    292   -413   -396       C  
ATOM   1242  CD  ARG B  68      -1.225   4.302 -20.754  1.00 21.65           C  
ANISOU 1242  CD  ARG B  68     2763   2316   3145    285   -490   -410       C  
ATOM   1243  NE  ARG B  68      -0.927   4.917 -22.049  1.00 25.56           N  
ANISOU 1243  NE  ARG B  68     3255   2745   3712    231   -519   -343       N  
ATOM   1244  CZ  ARG B  68       0.153   5.642 -22.316  1.00 44.29           C  
ANISOU 1244  CZ  ARG B  68     5637   5026   6165    197   -580   -318       C  
ATOM   1245  NH1 ARG B  68       0.333   6.148 -23.528  1.00 33.16           N1+
ANISOU 1245  NH1 ARG B  68     4215   3572   4812    149   -597   -242       N1+
ATOM   1246  NH2 ARG B  68       1.065   5.861 -21.377  1.00 42.02           N  
ANISOU 1246  NH2 ARG B  68     5368   4696   5903    211   -628   -363       N  
ATOM   1247  N   VAL B  69      -3.049   0.374 -17.439  1.00 13.72           N  
ANISOU 1247  N   VAL B  69     1700   1686   1827    383   -256   -465       N  
ATOM   1248  CA  VAL B  69      -3.666  -0.120 -16.229  1.00 14.23           C  
ANISOU 1248  CA  VAL B  69     1744   1849   1814    447   -218   -488       C  
ATOM   1249  C   VAL B  69      -2.858  -1.189 -15.620  1.00 14.70           C  
ANISOU 1249  C   VAL B  69     1810   1936   1838    415   -183   -470       C  
ATOM   1250  O   VAL B  69      -2.404  -1.023 -14.496  1.00 15.35           O  
ANISOU 1250  O   VAL B  69     1909   2036   1888    471   -200   -518       O  
ATOM   1251  CB  VAL B  69      -5.140  -0.567 -16.418  1.00 17.46           C  
ANISOU 1251  CB  VAL B  69     2100   2349   2183    459   -166   -451       C  
ATOM   1252  CG1 VAL B  69      -5.708  -1.155 -15.116  1.00 17.71           C  
ANISOU 1252  CG1 VAL B  69     2101   2497   2132    523   -120   -457       C  
ATOM   1253  CG2 VAL B  69      -5.991   0.590 -16.895  1.00 18.78           C  
ANISOU 1253  CG2 VAL B  69     2260   2496   2380    509   -206   -476       C  
ATOM   1254  N   VAL B  70      -2.638  -2.293 -16.330  1.00 12.36           N  
ANISOU 1254  N   VAL B  70     1506   1641   1548    329   -138   -405       N  
ATOM   1255  CA  VAL B  70      -2.023  -3.430 -15.689  1.00 12.70           C  
ANISOU 1255  CA  VAL B  70     1552   1719   1555    305   -100   -383       C  
ATOM   1256  C   VAL B  70      -0.567  -3.192 -15.304  1.00 14.17           C  
ANISOU 1256  C   VAL B  70     1776   1845   1763    301   -137   -413       C  
ATOM   1257  O   VAL B  70      -0.207  -3.272 -14.114  1.00 15.26           O  
ANISOU 1257  O   VAL B  70     1922   2018   1859    351   -142   -446       O  
ATOM   1258  CB  VAL B  70      -2.176  -4.722 -16.537  1.00 15.04           C  
ANISOU 1258  CB  VAL B  70     1835   2024   1854    221    -52   -311       C  
ATOM   1259  CG1 VAL B  70      -1.594  -5.918 -15.796  1.00 15.09           C  
ANISOU 1259  CG1 VAL B  70     1846   2063   1826    202    -16   -286       C  
ATOM   1260  CG2 VAL B  70      -3.652  -4.973 -16.861  1.00 14.78           C  
ANISOU 1260  CG2 VAL B  70     1758   2052   1806    220    -24   -278       C  
ATOM   1261  N   LEU B  71       0.277  -2.894 -16.284  1.00 12.56           N  
ANISOU 1261  N   LEU B  71     1591   1559   1622    246   -165   -397       N  
ATOM   1262  CA  LEU B  71       1.687  -2.687 -15.991  1.00 13.25           C  
ANISOU 1262  CA  LEU B  71     1704   1591   1740    234   -202   -413       C  
ATOM   1263  C   LEU B  71       1.848  -1.483 -15.042  1.00 15.08           C  
ANISOU 1263  C   LEU B  71     1953   1798   1980    308   -272   -489       C  
ATOM   1264  O   LEU B  71       2.550  -1.600 -14.031  1.00 14.31           O  
ANISOU 1264  O   LEU B  71     1869   1710   1858    337   -290   -522       O  
ATOM   1265  CB  LEU B  71       2.449  -2.483 -17.306  1.00 12.38           C  
ANISOU 1265  CB  LEU B  71     1599   1408   1696    165   -217   -370       C  
ATOM   1266  CG  LEU B  71       4.000  -2.311 -17.271  1.00 15.33           C  
ANISOU 1266  CG  LEU B  71     1986   1725   2115    136   -252   -363       C  
ATOM   1267  CD1 LEU B  71       4.415  -0.923 -16.776  1.00 15.35           C  
ANISOU 1267  CD1 LEU B  71     2000   1663   2170    171   -338   -414       C  
ATOM   1268  CD2 LEU B  71       4.687  -3.367 -16.453  1.00 16.05           C  
ANISOU 1268  CD2 LEU B  71     2081   1853   2162    134   -220   -361       C  
ATOM   1269  N   LYS B  72       1.198  -0.347 -15.328  1.00 13.90           N  
ANISOU 1269  N   LYS B  72     1805   1614   1862    344   -317   -520       N  
ATOM   1270  CA  LYS B  72       1.386   0.828 -14.480  1.00 16.40           C  
ANISOU 1270  CA  LYS B  72     2146   1891   2194    419   -398   -601       C  
ATOM   1271  C   LYS B  72       0.955   0.618 -13.045  1.00 17.65           C  
ANISOU 1271  C   LYS B  72     2306   2135   2263    511   -386   -659       C  
ATOM   1272  O   LYS B  72       1.620   1.131 -12.145  1.00 17.39           O  
ANISOU 1272  O   LYS B  72     2301   2077   2228    559   -448   -723       O  
ATOM   1273  CB  LYS B  72       0.675   2.036 -15.089  1.00 19.95           C  
ANISOU 1273  CB  LYS B  72     2598   2287   2695    446   -449   -622       C  
ATOM   1274  CG  LYS B  72       1.583   3.247 -15.284  1.00 43.71           C  
ANISOU 1274  CG  LYS B  72     5635   5175   5799    439   -552   -651       C  
ATOM   1275  CD  LYS B  72       2.282   3.233 -16.649  1.00 54.48           C  
ANISOU 1275  CD  LYS B  72     6986   6470   7243    337   -552   -567       C  
ATOM   1276  CE  LYS B  72       3.535   4.077 -16.670  1.00 67.12           C  
ANISOU 1276  CE  LYS B  72     8602   7967   8933    306   -640   -570       C  
ATOM   1277  NZ  LYS B  72       4.655   3.438 -15.917  1.00 75.86           N1+
ANISOU 1277  NZ  LYS B  72     9712   9093  10018    286   -630   -573       N1+
ATOM   1278  N   THR B  73      -0.116  -0.143 -12.805  1.00 15.25           N  
ANISOU 1278  N   THR B  73     1971   1936   1886    535   -312   -634       N  
ATOM   1279  CA  THR B  73      -0.576  -0.435 -11.429  1.00 15.83           C  
ANISOU 1279  CA  THR B  73     2037   2115   1863    626   -288   -672       C  
ATOM   1280  C   THR B  73       0.434  -1.320 -10.692  1.00 16.90           C  
ANISOU 1280  C   THR B  73     2184   2273   1965    605   -270   -659       C  
ATOM   1281  O   THR B  73       0.741  -1.032  -9.526  1.00 17.58           O  
ANISOU 1281  O   THR B  73     2288   2389   2000    684   -304   -722       O  
ATOM   1282  CB  THR B  73      -1.989  -1.047 -11.460  1.00 18.43           C  
ANISOU 1282  CB  THR B  73     2316   2552   2132    645   -210   -626       C  
ATOM   1283  CG2 THR B  73      -2.520  -1.410 -10.067  1.00 22.94           C  
ANISOU 1283  CG2 THR B  73     2867   3252   2597    741   -174   -645       C  
ATOM   1284  OG1 THR B  73      -2.883  -0.107 -12.039  1.00 18.18           O  
ANISOU 1284  OG1 THR B  73     2276   2500   2130    679   -236   -647       O  
ATOM   1285  N   LEU B  74       0.969  -2.362 -11.355  1.00 14.67           N  
ANISOU 1285  N   LEU B  74     1892   1976   1707    508   -224   -585       N  
ATOM   1286  CA  LEU B  74       1.969  -3.190 -10.672  1.00 14.44           C  
ANISOU 1286  CA  LEU B  74     1874   1963   1650    491   -211   -571       C  
ATOM   1287  C   LEU B  74       3.293  -2.466 -10.493  1.00 16.03           C  
ANISOU 1287  C   LEU B  74     2109   2077   1904    488   -292   -619       C  
ATOM   1288  O   LEU B  74       3.950  -2.655  -9.470  1.00 16.43           O  
ANISOU 1288  O   LEU B  74     2174   2153   1915    524   -311   -650       O  
ATOM   1289  CB  LEU B  74       2.159  -4.509 -11.441  1.00 14.41           C  
ANISOU 1289  CB  LEU B  74     1853   1963   1660    397   -146   -483       C  
ATOM   1290  CG  LEU B  74       1.198  -5.679 -11.057  1.00 18.75           C  
ANISOU 1290  CG  LEU B  74     2369   2614   2143    398    -68   -426       C  
ATOM   1291  CD1 LEU B  74      -0.241  -5.432 -11.496  1.00 20.18           C  
ANISOU 1291  CD1 LEU B  74     2516   2837   2316    413    -43   -410       C  
ATOM   1292  CD2 LEU B  74       1.668  -6.998 -11.688  1.00 18.53           C  
ANISOU 1292  CD2 LEU B  74     2339   2566   2136    310    -25   -353       C  
ATOM   1293  N   TRP B  75       3.686  -1.641 -11.465  1.00 14.92           N  
ANISOU 1293  N   TRP B  75     1979   1837   1853    443   -343   -621       N  
ATOM   1294  CA  TRP B  75       4.987  -0.925 -11.447  1.00 15.91           C  
ANISOU 1294  CA  TRP B  75     2126   1869   2049    423   -426   -649       C  
ATOM   1295  C   TRP B  75       5.113   0.017 -10.262  1.00 18.16           C  
ANISOU 1295  C   TRP B  75     2440   2144   2316    515   -511   -747       C  
ATOM   1296  O   TRP B  75       6.211   0.187  -9.710  1.00 18.90           O  
ANISOU 1296  O   TRP B  75     2551   2200   2431    514   -569   -775       O  
ATOM   1297  CB  TRP B  75       5.162  -0.111 -12.730  1.00 16.27           C  
ANISOU 1297  CB  TRP B  75     2168   1818   2195    364   -464   -620       C  
ATOM   1298  CG  TRP B  75       6.542   0.437 -12.930  1.00 16.67           C  
ANISOU 1298  CG  TRP B  75     2226   1777   2331    317   -536   -614       C  
ATOM   1299  CD1 TRP B  75       6.981   1.699 -12.637  1.00 19.65           C  
ANISOU 1299  CD1 TRP B  75     2622   2069   2775    341   -645   -669       C  
ATOM   1300  CD2 TRP B  75       7.639  -0.241 -13.539  1.00 15.80           C  
ANISOU 1300  CD2 TRP B  75     2098   1650   2255    238   -509   -543       C  
ATOM   1301  CE2 TRP B  75       8.730   0.658 -13.561  1.00 18.27           C  
ANISOU 1301  CE2 TRP B  75     2411   1874   2657    213   -600   -549       C  
ATOM   1302  CE3 TRP B  75       7.798  -1.517 -14.110  1.00 16.51           C  
ANISOU 1302  CE3 TRP B  75     2171   1789   2314    188   -420   -473       C  
ATOM   1303  NE1 TRP B  75       8.308   1.827 -12.969  1.00 18.04           N  
ANISOU 1303  NE1 TRP B  75     2407   1798   2649    274   -687   -629       N  
ATOM   1304  CZ2 TRP B  75       9.977   0.313 -14.097  1.00 17.76           C  
ANISOU 1304  CZ2 TRP B  75     2322   1783   2644    141   -595   -481       C  
ATOM   1305  CZ3 TRP B  75       9.012  -1.845 -14.677  1.00 17.15           C  
ANISOU 1305  CZ3 TRP B  75     2235   1840   2440    126   -417   -416       C  
ATOM   1306  CH2 TRP B  75      10.098  -0.956 -14.645  1.00 17.78           C  
ANISOU 1306  CH2 TRP B  75     2308   1846   2602    104   -499   -417       C  
ATOM   1307  N   LYS B  76       3.980   0.628  -9.862  1.00 17.10           N  
ANISOU 1307  N   LYS B  76     2312   2047   2139    601   -521   -803       N  
ATOM   1308  CA  LYS B  76       3.943   1.601  -8.778  1.00 18.15           C  
ANISOU 1308  CA  LYS B  76     2478   2172   2245    708   -607   -910       C  
ATOM   1309  C   LYS B  76       3.773   0.944  -7.428  1.00 19.24           C  
ANISOU 1309  C   LYS B  76     2619   2431   2263    792   -571   -942       C  
ATOM   1310  O   LYS B  76       3.813   1.655  -6.418  1.00 20.41           O  
ANISOU 1310  O   LYS B  76     2798   2586   2370    893   -643  -1038       O  
ATOM   1311  CB  LYS B  76       2.853   2.667  -9.030  1.00 21.17           C  
ANISOU 1311  CB  LYS B  76     2868   2533   2642    774   -642   -959       C  
ATOM   1312  CG  LYS B  76       3.119   3.516 -10.275  1.00 33.25           C  
ANISOU 1312  CG  LYS B  76     4402   3933   4299    700   -699   -932       C  
ATOM   1313  CD  LYS B  76       2.053   4.587 -10.507  1.00 40.54           C  
ANISOU 1313  CD  LYS B  76     5334   4828   5240    769   -740   -980       C  
ATOM   1314  CE  LYS B  76       2.388   5.424 -11.719  1.00 43.48           C  
ANISOU 1314  CE  LYS B  76     5708   5070   5742    692   -798   -942       C  
ATOM   1315  NZ  LYS B  76       1.230   6.240 -12.155  1.00 60.34           N1+
ANISOU 1315  NZ  LYS B  76     7844   7188   7894    744   -816   -964       N1+
ATOM   1316  N   HIS B  77       3.566  -0.375  -7.374  1.00 19.14           N  
ANISOU 1316  N   HIS B  77     2574   2510   2189    756   -469   -865       N  
ATOM   1317  CA  HIS B  77       3.345  -1.052  -6.118  1.00 18.94           C  
ANISOU 1317  CA  HIS B  77     2542   2606   2047    832   -427   -876       C  
ATOM   1318  C   HIS B  77       4.632  -1.083  -5.263  1.00 20.61           C  
ANISOU 1318  C   HIS B  77     2785   2796   2251    845   -489   -918       C  
ATOM   1319  O   HIS B  77       5.747  -1.138  -5.806  1.00 18.70           O  
ANISOU 1319  O   HIS B  77     2550   2463   2093    759   -523   -893       O  
ATOM   1320  CB  HIS B  77       2.845  -2.469  -6.403  1.00 19.14           C  
ANISOU 1320  CB  HIS B  77     2523   2716   2032    773   -311   -768       C  
ATOM   1321  CG  HIS B  77       2.278  -3.166  -5.214  1.00 22.24           C  
ANISOU 1321  CG  HIS B  77     2895   3252   2302    852   -253   -756       C  
ATOM   1322  CD2 HIS B  77       0.986  -3.320  -4.849  1.00 25.43           C  
ANISOU 1322  CD2 HIS B  77     3263   3771   2630    916   -193   -736       C  
ATOM   1323  ND1 HIS B  77       3.088  -3.811  -4.294  1.00 24.09           N  
ANISOU 1323  ND1 HIS B  77     3140   3528   2485    866   -251   -751       N  
ATOM   1324  CE1 HIS B  77       2.264  -4.297  -3.381  1.00 25.26           C  
ANISOU 1324  CE1 HIS B  77     3261   3815   2523    943   -192   -730       C  
ATOM   1325  NE2 HIS B  77       0.986  -4.039  -3.686  1.00 26.01           N  
ANISOU 1325  NE2 HIS B  77     3322   3960   2600    973   -153   -716       N  
ATOM   1326  N   GLN B  78       4.476  -1.007  -3.938  1.00 19.76           N  
ANISOU 1326  N   GLN B  78     2692   2777   2040    958   -505   -981       N  
ATOM   1327  CA  GLN B  78       5.591  -1.068  -3.010  1.00 19.54           C  
ANISOU 1327  CA  GLN B  78     2692   2746   1985    985   -564  -1025       C  
ATOM   1328  C   GLN B  78       6.558  -2.227  -3.311  1.00 21.68           C  
ANISOU 1328  C   GLN B  78     2945   3007   2286    880   -517   -934       C  
ATOM   1329  O   GLN B  78       7.758  -2.098  -3.014  1.00 21.79           O  
ANISOU 1329  O   GLN B  78     2979   2965   2336    860   -585   -959       O  
ATOM   1330  CB  GLN B  78       5.043  -1.231  -1.581  1.00 22.51           C  
ANISOU 1330  CB  GLN B  78     3073   3267   2212   1122   -545  -1072       C  
ATOM   1331  CG  GLN B  78       6.088  -1.165  -0.472  1.00 32.70           C  
ANISOU 1331  CG  GLN B  78     4400   4567   3458   1179   -621  -1139       C  
ATOM   1332  CD  GLN B  78       5.613  -1.842   0.797  1.00 39.94           C  
ANISOU 1332  CD  GLN B  78     5304   5653   4218   1280   -559  -1129       C  
ATOM   1333  NE2 GLN B  78       6.535  -2.120   1.704  1.00 35.20           N  
ANISOU 1333  NE2 GLN B  78     4725   5074   3574   1305   -601  -1153       N  
ATOM   1334  OE1 GLN B  78       4.425  -2.128   0.978  1.00 34.53           O  
ANISOU 1334  OE1 GLN B  78     4587   5086   3447   1340   -477  -1097       O  
ATOM   1335  N   PHE B  79       6.031  -3.355  -3.821  1.00 18.48           N  
ANISOU 1335  N   PHE B  79     2501   2656   1864    820   -407   -831       N  
ATOM   1336  CA  PHE B  79       6.811  -4.569  -4.045  1.00 19.56           C  
ANISOU 1336  CA  PHE B  79     2622   2792   2016    735   -356   -746       C  
ATOM   1337  C   PHE B  79       7.407  -4.669  -5.418  1.00 18.53           C  
ANISOU 1337  C   PHE B  79     2485   2555   2002    619   -355   -694       C  
ATOM   1338  O   PHE B  79       7.956  -5.736  -5.764  1.00 17.83           O  
ANISOU 1338  O   PHE B  79     2383   2465   1927    551   -305   -620       O  
ATOM   1339  CB  PHE B  79       5.929  -5.806  -3.798  1.00 21.02           C  
ANISOU 1339  CB  PHE B  79     2772   3091   2123    736   -247   -661       C  
ATOM   1340  CG  PHE B  79       5.382  -5.987  -2.398  1.00 23.26           C  
ANISOU 1340  CG  PHE B  79     3050   3511   2278    847   -225   -680       C  
ATOM   1341  CD1 PHE B  79       6.007  -5.396  -1.300  1.00 24.86           C  
ANISOU 1341  CD1 PHE B  79     3285   3733   2426    936   -299   -766       C  
ATOM   1342  CD2 PHE B  79       4.276  -6.791  -2.172  1.00 25.06           C  
ANISOU 1342  CD2 PHE B  79     3235   3849   2436    863   -134   -605       C  
ATOM   1343  CE1 PHE B  79       5.499  -5.571  -0.009  1.00 26.15           C  
ANISOU 1343  CE1 PHE B  79     3443   4036   2458   1050   -275   -782       C  
ATOM   1344  CE2 PHE B  79       3.762  -6.960  -0.884  1.00 27.53           C  
ANISOU 1344  CE2 PHE B  79     3534   4302   2624    970   -107   -610       C  
ATOM   1345  CZ  PHE B  79       4.371  -6.340   0.189  1.00 26.37           C  
ANISOU 1345  CZ  PHE B  79     3423   4183   2412   1068   -175   -700       C  
ATOM   1346  N   ALA B  80       7.307  -3.628  -6.228  1.00 16.63           N  
ANISOU 1346  N   ALA B  80     2252   2227   1840    598   -406   -726       N  
ATOM   1347  CA  ALA B  80       7.753  -3.722  -7.626  1.00 16.73           C  
ANISOU 1347  CA  ALA B  80     2252   2153   1952    493   -395   -665       C  
ATOM   1348  C   ALA B  80       9.251  -3.862  -7.904  1.00 17.04           C  
ANISOU 1348  C   ALA B  80     2291   2124   2059    429   -432   -641       C  
ATOM   1349  O   ALA B  80       9.594  -4.622  -8.807  1.00 15.98           O  
ANISOU 1349  O   ALA B  80     2139   1975   1959    355   -379   -567       O  
ATOM   1350  CB  ALA B  80       7.181  -2.571  -8.434  1.00 18.46           C  
ANISOU 1350  CB  ALA B  80     2475   2305   2235    490   -437   -693       C  
ATOM   1351  N   TRP B  81      10.139  -3.199  -7.138  1.00 16.64           N  
ANISOU 1351  N   TRP B  81     2258   2039   2026    461   -522   -701       N  
ATOM   1352  CA  TRP B  81      11.567  -3.178  -7.439  1.00 16.43           C  
ANISOU 1352  CA  TRP B  81     2221   1945   2076    398   -567   -674       C  
ATOM   1353  C   TRP B  81      12.193  -4.499  -7.847  1.00 15.17           C  
ANISOU 1353  C   TRP B  81     2039   1815   1910    339   -489   -588       C  
ATOM   1354  O   TRP B  81      12.854  -4.518  -8.891  1.00 15.91           O  
ANISOU 1354  O   TRP B  81     2112   1854   2080    267   -484   -532       O  
ATOM   1355  CB  TRP B  81      12.432  -2.429  -6.414  1.00 17.77           C  
ANISOU 1355  CB  TRP B  81     2411   2084   2258    442   -680   -749       C  
ATOM   1356  CG  TRP B  81      13.835  -2.085  -6.901  1.00 18.20           C  
ANISOU 1356  CG  TRP B  81     2444   2051   2421    368   -745   -717       C  
ATOM   1357  CD1 TRP B  81      14.214  -1.744  -8.171  1.00 20.61           C  
ANISOU 1357  CD1 TRP B  81     2720   2282   2827    285   -746   -654       C  
ATOM   1358  CD2 TRP B  81      15.011  -1.972  -6.089  1.00 18.41           C  
ANISOU 1358  CD2 TRP B  81     2470   2061   2464    375   -825   -745       C  
ATOM   1359  CE2 TRP B  81      16.060  -1.520  -6.926  1.00 21.11           C  
ANISOU 1359  CE2 TRP B  81     2778   2316   2928    291   -873   -693       C  
ATOM   1360  CE3 TRP B  81      15.252  -2.092  -4.713  1.00 21.30           C  
ANISOU 1360  CE3 TRP B  81     2861   2477   2754    450   -870   -812       C  
ATOM   1361  NE1 TRP B  81      15.563  -1.451  -8.200  1.00 20.16           N  
ANISOU 1361  NE1 TRP B  81     2639   2169   2851    238   -816   -632       N  
ATOM   1362  CZ2 TRP B  81      17.354  -1.273  -6.442  1.00 21.26           C  
ANISOU 1362  CZ2 TRP B  81     2781   2296   3001    271   -962   -699       C  
ATOM   1363  CZ3 TRP B  81      16.540  -1.893  -4.241  1.00 23.11           C  
ANISOU 1363  CZ3 TRP B  81     3081   2668   3030    433   -958   -824       C  
ATOM   1364  CH2 TRP B  81      17.566  -1.451  -5.094  1.00 23.55           C  
ANISOU 1364  CH2 TRP B  81     3098   2633   3216    342  -1007   -769       C  
ATOM   1365  N   PRO B  82      12.017  -5.618  -7.083  1.00 15.26           N  
ANISOU 1365  N   PRO B  82     2053   1912   1832    370   -429   -570       N  
ATOM   1366  CA  PRO B  82      12.701  -6.856  -7.468  1.00 13.94           C  
ANISOU 1366  CA  PRO B  82     1870   1759   1669    318   -367   -492       C  
ATOM   1367  C   PRO B  82      12.282  -7.355  -8.830  1.00 15.79           C  
ANISOU 1367  C   PRO B  82     2090   1971   1937    255   -299   -428       C  
ATOM   1368  O   PRO B  82      13.000  -8.184  -9.408  1.00 14.31           O  
ANISOU 1368  O   PRO B  82     1891   1773   1773    210   -262   -370       O  
ATOM   1369  CB  PRO B  82      12.270  -7.856  -6.390  1.00 16.54           C  
ANISOU 1369  CB  PRO B  82     2206   2182   1896    369   -318   -484       C  
ATOM   1370  CG  PRO B  82      11.986  -7.020  -5.198  1.00 20.49           C  
ANISOU 1370  CG  PRO B  82     2726   2717   2342    455   -380   -567       C  
ATOM   1371  CD  PRO B  82      11.319  -5.794  -5.789  1.00 17.19           C  
ANISOU 1371  CD  PRO B  82     2314   2246   1972    459   -421   -614       C  
ATOM   1372  N   PHE B  83      11.106  -6.914  -9.323  1.00 13.30           N  
ANISOU 1372  N   PHE B  83     1778   1656   1620    260   -282   -439       N  
ATOM   1373  CA  PHE B  83      10.555  -7.338 -10.605  1.00 12.67           C  
ANISOU 1373  CA  PHE B  83     1688   1561   1565    207   -224   -386       C  
ATOM   1374  C   PHE B  83      10.718  -6.309 -11.717  1.00 14.63           C  
ANISOU 1374  C   PHE B  83     1927   1736   1894    169   -261   -384       C  
ATOM   1375  O   PHE B  83      10.210  -6.520 -12.822  1.00 14.22           O  
ANISOU 1375  O   PHE B  83     1870   1674   1860    132   -220   -345       O  
ATOM   1376  CB  PHE B  83       9.080  -7.710 -10.420  1.00 13.71           C  
ANISOU 1376  CB  PHE B  83     1821   1753   1637    234   -173   -384       C  
ATOM   1377  CG  PHE B  83       8.847  -8.746  -9.347  1.00 15.11           C  
ANISOU 1377  CG  PHE B  83     1997   2007   1735    268   -132   -367       C  
ATOM   1378  CD1 PHE B  83       8.994 -10.104  -9.621  1.00 16.70           C  
ANISOU 1378  CD1 PHE B  83     2196   2223   1927    229    -75   -302       C  
ATOM   1379  CD2 PHE B  83       8.582  -8.364  -8.033  1.00 16.98           C  
ANISOU 1379  CD2 PHE B  83     2240   2303   1908    344   -157   -415       C  
ATOM   1380  CE1 PHE B  83       8.794 -11.066  -8.612  1.00 19.00           C  
ANISOU 1380  CE1 PHE B  83     2484   2581   2152    257    -40   -274       C  
ATOM   1381  CE2 PHE B  83       8.425  -9.323  -7.017  1.00 19.52           C  
ANISOU 1381  CE2 PHE B  83     2557   2706   2154    377   -117   -387       C  
ATOM   1382  CZ  PHE B  83       8.544 -10.664  -7.313  1.00 18.53           C  
ANISOU 1382  CZ  PHE B  83     2424   2588   2027    329    -59   -312       C  
ATOM   1383  N   GLN B  84      11.411  -5.192 -11.451  1.00 13.68           N  
ANISOU 1383  N   GLN B  84     1807   1564   1827    176   -344   -422       N  
ATOM   1384  CA  GLN B  84      11.548  -4.137 -12.465  1.00 12.93           C  
ANISOU 1384  CA  GLN B  84     1700   1395   1817    138   -387   -410       C  
ATOM   1385  C   GLN B  84      12.694  -4.269 -13.450  1.00 15.20           C  
ANISOU 1385  C   GLN B  84     1959   1645   2170     73   -382   -341       C  
ATOM   1386  O   GLN B  84      12.824  -3.428 -14.349  1.00 15.78           O  
ANISOU 1386  O   GLN B  84     2016   1665   2315     38   -412   -314       O  
ATOM   1387  CB  GLN B  84      11.600  -2.750 -11.776  1.00 14.92           C  
ANISOU 1387  CB  GLN B  84     1965   1596   2107    177   -491   -483       C  
ATOM   1388  CG  GLN B  84      10.242  -2.309 -11.214  1.00 17.18           C  
ANISOU 1388  CG  GLN B  84     2276   1913   2339    246   -495   -548       C  
ATOM   1389  CD  GLN B  84      10.282  -1.049 -10.362  1.00 19.33           C  
ANISOU 1389  CD  GLN B  84     2572   2140   2633    306   -603   -637       C  
ATOM   1390  NE2 GLN B  84       9.188  -0.284 -10.319  1.00 18.93           N  
ANISOU 1390  NE2 GLN B  84     2537   2084   2570    357   -624   -687       N  
ATOM   1391  OE1 GLN B  84      11.224  -0.802  -9.648  1.00 19.24           O  
ANISOU 1391  OE1 GLN B  84     2567   2103   2639    316   -671   -669       O  
ATOM   1392  N   GLN B  85      13.500  -5.333 -13.320  1.00 13.43           N  
ANISOU 1392  N   GLN B  85     1726   1455   1923     61   -341   -305       N  
ATOM   1393  CA  GLN B  85      14.600  -5.586 -14.229  1.00 14.30           C  
ANISOU 1393  CA  GLN B  85     1804   1548   2081     13   -325   -235       C  
ATOM   1394  C   GLN B  85      14.896  -7.072 -14.121  1.00 13.36           C  
ANISOU 1394  C   GLN B  85     1690   1482   1904     19   -255   -207       C  
ATOM   1395  O   GLN B  85      14.463  -7.731 -13.173  1.00 12.99           O  
ANISOU 1395  O   GLN B  85     1667   1474   1794     55   -237   -238       O  
ATOM   1396  CB  GLN B  85      15.850  -4.726 -13.891  1.00 16.53           C  
ANISOU 1396  CB  GLN B  85     2057   1783   2439     -5   -410   -232       C  
ATOM   1397  CG  GLN B  85      16.359  -4.897 -12.465  1.00 16.87           C  
ANISOU 1397  CG  GLN B  85     2112   1843   2454     33   -455   -282       C  
ATOM   1398  CD  GLN B  85      15.520  -4.173 -11.438  1.00 17.88           C  
ANISOU 1398  CD  GLN B  85     2277   1964   2554     87   -512   -371       C  
ATOM   1399  NE2 GLN B  85      15.265  -4.825 -10.321  1.00 16.79           N  
ANISOU 1399  NE2 GLN B  85     2163   1884   2333    140   -496   -412       N  
ATOM   1400  OE1 GLN B  85      15.107  -3.020 -11.607  1.00 18.86           O  
ANISOU 1400  OE1 GLN B  85     2407   2034   2725     88   -573   -403       O  
ATOM   1401  N   PRO B  86      15.651  -7.610 -15.083  1.00 13.43           N  
ANISOU 1401  N   PRO B  86     1676   1494   1931    -11   -215   -144       N  
ATOM   1402  CA  PRO B  86      16.001  -9.028 -15.017  1.00 11.98           C  
ANISOU 1402  CA  PRO B  86     1502   1352   1699      1   -156   -121       C  
ATOM   1403  C   PRO B  86      16.694  -9.371 -13.707  1.00 14.18           C  
ANISOU 1403  C   PRO B  86     1782   1649   1959     28   -183   -142       C  
ATOM   1404  O   PRO B  86      17.446  -8.547 -13.153  1.00 14.70           O  
ANISOU 1404  O   PRO B  86     1826   1693   2067     26   -250   -157       O  
ATOM   1405  CB  PRO B  86      16.968  -9.185 -16.202  1.00 13.78           C  
ANISOU 1405  CB  PRO B  86     1696   1578   1962    -24   -130    -55       C  
ATOM   1406  CG  PRO B  86      16.520  -8.161 -17.191  1.00 16.39           C  
ANISOU 1406  CG  PRO B  86     2012   1880   2335    -52   -145    -38       C  
ATOM   1407  CD  PRO B  86      16.166  -6.984 -16.327  1.00 15.03           C  
ANISOU 1407  CD  PRO B  86     1843   1670   2197    -50   -220    -88       C  
ATOM   1408  N   VAL B  87      16.473 -10.587 -13.216  1.00 12.75           N  
ANISOU 1408  N   VAL B  87     1625   1504   1718     52   -138   -142       N  
ATOM   1409  CA  VAL B  87      17.143 -11.086 -12.026  1.00 12.48           C  
ANISOU 1409  CA  VAL B  87     1591   1494   1656     81   -155   -152       C  
ATOM   1410  C   VAL B  87      18.659 -11.092 -12.294  1.00 13.31           C  
ANISOU 1410  C   VAL B  87     1658   1591   1808     68   -173   -113       C  
ATOM   1411  O   VAL B  87      19.118 -11.769 -13.223  1.00 12.98           O  
ANISOU 1411  O   VAL B  87     1605   1555   1773     57   -126    -66       O  
ATOM   1412  CB  VAL B  87      16.622 -12.500 -11.623  1.00 14.40           C  
ANISOU 1412  CB  VAL B  87     1864   1774   1834    102    -98   -139       C  
ATOM   1413  CG1 VAL B  87      17.483 -13.119 -10.527  1.00 15.87           C  
ANISOU 1413  CG1 VAL B  87     2049   1988   1994    132   -111   -134       C  
ATOM   1414  CG2 VAL B  87      15.178 -12.443 -11.159  1.00 15.02           C  
ANISOU 1414  CG2 VAL B  87     1967   1874   1867    117    -85   -167       C  
ATOM   1415  N   ASP B  88      19.428 -10.369 -11.462  1.00 14.10           N  
ANISOU 1415  N   ASP B  88     1738   1683   1937     73   -244   -134       N  
ATOM   1416  CA  ASP B  88      20.885 -10.366 -11.548  1.00 14.07           C  
ANISOU 1416  CA  ASP B  88     1688   1678   1981     60   -268    -93       C  
ATOM   1417  C   ASP B  88      21.389 -11.427 -10.563  1.00 15.66           C  
ANISOU 1417  C   ASP B  88     1900   1918   2131     98   -256    -94       C  
ATOM   1418  O   ASP B  88      21.598 -11.156  -9.386  1.00 15.04           O  
ANISOU 1418  O   ASP B  88     1827   1849   2037    121   -312   -133       O  
ATOM   1419  CB  ASP B  88      21.476  -8.985 -11.269  1.00 16.70           C  
ANISOU 1419  CB  ASP B  88     1987   1970   2388     36   -363   -108       C  
ATOM   1420  CG  ASP B  88      22.959  -8.944 -11.618  1.00 17.43           C  
ANISOU 1420  CG  ASP B  88     2015   2063   2543     11   -383    -45       C  
ATOM   1421  OD1 ASP B  88      23.661  -9.968 -11.393  1.00 15.98           O  
ANISOU 1421  OD1 ASP B  88     1822   1920   2329     33   -348    -18       O  
ATOM   1422  OD2 ASP B  88      23.403  -7.915 -12.173  1.00 22.63           O1-
ANISOU 1422  OD2 ASP B  88     2630   2684   3284    -32   -432    -15       O1-
ATOM   1423  N   ALA B  89      21.548 -12.650 -11.067  1.00 15.98           N  
ANISOU 1423  N   ALA B  89     1947   1981   2142    108   -186    -53       N  
ATOM   1424  CA  ALA B  89      21.925 -13.808 -10.277  1.00 17.50           C  
ANISOU 1424  CA  ALA B  89     2156   2206   2289    144   -166    -44       C  
ATOM   1425  C   ALA B  89      23.344 -13.702  -9.710  1.00 20.36           C  
ANISOU 1425  C   ALA B  89     2474   2581   2680    153   -213    -26       C  
ATOM   1426  O   ALA B  89      23.652 -14.277  -8.656  1.00 21.18           O  
ANISOU 1426  O   ALA B  89     2589   2712   2745    186   -227    -34       O  
ATOM   1427  CB  ALA B  89      21.738 -15.069 -11.105  1.00 18.82           C  
ANISOU 1427  CB  ALA B  89     2343   2377   2430    152    -90     -8       C  
ATOM   1428  N   VAL B  90      24.207 -12.942 -10.384  1.00 18.78           N  
ANISOU 1428  N   VAL B  90     2220   2366   2550    122   -241      4       N  
ATOM   1429  CA  VAL B  90      25.573 -12.720  -9.933  1.00 19.27           C  
ANISOU 1429  CA  VAL B  90     2228   2439   2655    121   -294     29       C  
ATOM   1430  C   VAL B  90      25.540 -11.776  -8.725  1.00 20.10           C  
ANISOU 1430  C   VAL B  90     2339   2528   2770    121   -390    -30       C  
ATOM   1431  O   VAL B  90      26.084 -12.125  -7.659  1.00 21.08           O  
ANISOU 1431  O   VAL B  90     2464   2678   2867    152   -425    -45       O  
ATOM   1432  CB  VAL B  90      26.472 -12.201 -11.076  1.00 23.50           C  
ANISOU 1432  CB  VAL B  90     2693   2969   3265     84   -292     95       C  
ATOM   1433  CG1 VAL B  90      27.876 -11.878 -10.570  1.00 24.34           C  
ANISOU 1433  CG1 VAL B  90     2732   3089   3428     76   -356    127       C  
ATOM   1434  CG2 VAL B  90      26.534 -13.212 -12.213  1.00 23.24           C  
ANISOU 1434  CG2 VAL B  90     2661   2964   3205    103   -198    143       C  
ATOM   1435  N   LYS B  91      24.871 -10.596  -8.874  1.00 16.76           N  
ANISOU 1435  N   LYS B  91     1925   2063   2380     95   -436    -68       N  
ATOM   1436  CA  LYS B  91      24.790  -9.633  -7.777  1.00 17.34           C  
ANISOU 1436  CA  LYS B  91     2012   2114   2462    105   -537   -137       C  
ATOM   1437  C   LYS B  91      24.075 -10.198  -6.559  1.00 18.42           C  
ANISOU 1437  C   LYS B  91     2206   2292   2500    165   -530   -195       C  
ATOM   1438  O   LYS B  91      24.468  -9.912  -5.444  1.00 20.09           O  
ANISOU 1438  O   LYS B  91     2422   2514   2695    194   -604   -239       O  
ATOM   1439  CB  LYS B  91      24.103  -8.336  -8.223  1.00 18.86           C  
ANISOU 1439  CB  LYS B  91     2211   2249   2706     75   -584   -170       C  
ATOM   1440  CG  LYS B  91      24.958  -7.443  -9.111  1.00 24.27           C  
ANISOU 1440  CG  LYS B  91     2831   2887   3505     12   -629   -113       C  
ATOM   1441  CD  LYS B  91      24.223  -6.147  -9.462  1.00 26.93           C  
ANISOU 1441  CD  LYS B  91     3180   3158   3893    -14   -684   -147       C  
ATOM   1442  CE  LYS B  91      24.983  -5.308 -10.464  1.00 31.03           C  
ANISOU 1442  CE  LYS B  91     3631   3632   4528    -82   -719    -71       C  
ATOM   1443  NZ  LYS B  91      24.183  -4.142 -10.921  1.00 39.05           N1+
ANISOU 1443  NZ  LYS B  91     4662   4580   5595   -107   -765    -95       N1+
ATOM   1444  N   LEU B  92      23.016 -10.990  -6.777  1.00 15.92           N  
ANISOU 1444  N   LEU B  92     1930   2001   2117    184   -445   -192       N  
ATOM   1445  CA  LEU B  92      22.221 -11.543  -5.685  1.00 15.77           C  
ANISOU 1445  CA  LEU B  92     1958   2031   2003    238   -428   -229       C  
ATOM   1446  C   LEU B  92      22.736 -12.849  -5.128  1.00 17.90           C  
ANISOU 1446  C   LEU B  92     2231   2348   2223    268   -389   -190       C  
ATOM   1447  O   LEU B  92      22.124 -13.393  -4.184  1.00 19.58           O  
ANISOU 1447  O   LEU B  92     2476   2608   2355    312   -371   -205       O  
ATOM   1448  CB  LEU B  92      20.790 -11.738  -6.180  1.00 15.17           C  
ANISOU 1448  CB  LEU B  92     1916   1958   1890    237   -361   -234       C  
ATOM   1449  CG  LEU B  92      19.990 -10.462  -6.404  1.00 18.65           C  
ANISOU 1449  CG  LEU B  92     2366   2364   2355    229   -403   -287       C  
ATOM   1450  CD1 LEU B  92      18.781 -10.744  -7.287  1.00 18.58           C  
ANISOU 1450  CD1 LEU B  92     2375   2353   2332    212   -329   -270       C  
ATOM   1451  CD2 LEU B  92      19.544  -9.859  -5.064  1.00 19.95           C  
ANISOU 1451  CD2 LEU B  92     2559   2558   2464    288   -465   -364       C  
ATOM   1452  N   ASN B  93      23.833 -13.359  -5.668  1.00 16.35           N  
ANISOU 1452  N   ASN B  93     1998   2144   2071    248   -374   -135       N  
ATOM   1453  CA  ASN B  93      24.443 -14.619  -5.226  1.00 17.70           C  
ANISOU 1453  CA  ASN B  93     2169   2353   2205    278   -340    -93       C  
ATOM   1454  C   ASN B  93      23.507 -15.830  -5.363  1.00 22.27           C  
ANISOU 1454  C   ASN B  93     2790   2947   2725    294   -255    -66       C  
ATOM   1455  O   ASN B  93      23.279 -16.593  -4.410  1.00 21.85           O  
ANISOU 1455  O   ASN B  93     2761   2932   2607    332   -243    -59       O  
ATOM   1456  CB  ASN B  93      25.103 -14.506  -3.827  1.00 18.35           C  
ANISOU 1456  CB  ASN B  93     2247   2471   2254    318   -411   -120       C  
ATOM   1457  CG  ASN B  93      25.921 -15.715  -3.431  1.00 28.79           C  
ANISOU 1457  CG  ASN B  93     3560   3827   3552    347   -386    -69       C  
ATOM   1458  ND2 ASN B  93      25.841 -16.086  -2.149  1.00 23.92           N  
ANISOU 1458  ND2 ASN B  93     2966   3258   2863    396   -408    -85       N  
ATOM   1459  OD1 ASN B  93      26.607 -16.347  -4.252  1.00 27.64           O  
ANISOU 1459  OD1 ASN B  93     3387   3669   3445    334   -346    -15       O  
ATOM   1460  N   LEU B  94      22.991 -16.011  -6.600  1.00 18.79           N  
ANISOU 1460  N   LEU B  94     2355   2475   2311    263   -200    -46       N  
ATOM   1461  CA  LEU B  94      22.101 -17.110  -7.022  1.00 19.99           C  
ANISOU 1461  CA  LEU B  94     2543   2622   2428    264   -128    -19       C  
ATOM   1462  C   LEU B  94      22.799 -17.901  -8.200  1.00 22.91           C  
ANISOU 1462  C   LEU B  94     2902   2968   2834    257    -84     26       C  
ATOM   1463  O   LEU B  94      22.334 -17.827  -9.349  1.00 23.13           O  
ANISOU 1463  O   LEU B  94     2936   2969   2883    233    -52     30       O  
ATOM   1464  CB  LEU B  94      20.693 -16.559  -7.471  1.00 19.51           C  
ANISOU 1464  CB  LEU B  94     2506   2548   2360    241   -110    -47       C  
ATOM   1465  CG  LEU B  94      20.028 -15.405  -6.686  1.00 24.32           C  
ANISOU 1465  CG  LEU B  94     3119   3175   2947    251   -157   -103       C  
ATOM   1466  CD1 LEU B  94      18.812 -14.844  -7.445  1.00 23.11           C  
ANISOU 1466  CD1 LEU B  94     2978   3001   2802    225   -136   -122       C  
ATOM   1467  CD2 LEU B  94      19.636 -15.824  -5.258  1.00 28.92           C  
ANISOU 1467  CD2 LEU B  94     3721   3814   3452    298   -163   -110       C  
ATOM   1468  N   PRO B  95      23.957 -18.597  -7.982  1.00 21.14           N  
ANISOU 1468  N   PRO B  95     2659   2757   2615    285    -86     59       N  
ATOM   1469  CA  PRO B  95      24.649 -19.263  -9.108  1.00 21.71           C  
ANISOU 1469  CA  PRO B  95     2719   2815   2716    292    -46     95       C  
ATOM   1470  C   PRO B  95      23.847 -20.277  -9.924  1.00 23.33           C  
ANISOU 1470  C   PRO B  95     2972   2990   2904    296     10    105       C  
ATOM   1471  O   PRO B  95      24.191 -20.484 -11.093  1.00 25.27           O  
ANISOU 1471  O   PRO B  95     3210   3223   3169    301     39    118       O  
ATOM   1472  CB  PRO B  95      25.874 -19.907  -8.447  1.00 24.16           C  
ANISOU 1472  CB  PRO B  95     3006   3151   3024    332    -62    125       C  
ATOM   1473  CG  PRO B  95      25.516 -20.017  -7.013  1.00 28.07           C  
ANISOU 1473  CG  PRO B  95     3523   3668   3474    347    -93    110       C  
ATOM   1474  CD  PRO B  95      24.721 -18.788  -6.731  1.00 23.31           C  
ANISOU 1474  CD  PRO B  95     2922   3066   2868    317   -126     63       C  
ATOM   1475  N   ASP B  96      22.846 -20.947  -9.321  1.00 18.58           N  
ANISOU 1475  N   ASP B  96     2416   2379   2265    297     21    103       N  
ATOM   1476  CA  ASP B  96      22.012 -21.926 -10.029  1.00 16.58           C  
ANISOU 1476  CA  ASP B  96     2209   2087   2004    293     60    112       C  
ATOM   1477  C   ASP B  96      20.754 -21.296 -10.687  1.00 17.26           C  
ANISOU 1477  C   ASP B  96     2309   2156   2092    251     71     86       C  
ATOM   1478  O   ASP B  96      19.971 -22.028 -11.302  1.00 15.42           O  
ANISOU 1478  O   ASP B  96     2113   1888   1858    241     94     91       O  
ATOM   1479  CB  ASP B  96      21.555 -23.000  -9.028  1.00 19.70           C  
ANISOU 1479  CB  ASP B  96     2638   2480   2369    307     62    140       C  
ATOM   1480  CG  ASP B  96      20.787 -22.436  -7.828  1.00 28.57           C  
ANISOU 1480  CG  ASP B  96     3757   3644   3455    296     44    133       C  
ATOM   1481  OD1 ASP B  96      20.878 -21.198  -7.572  1.00 20.47           O  
ANISOU 1481  OD1 ASP B  96     2702   2646   2427    288     17     98       O  
ATOM   1482  OD2 ASP B  96      20.119 -23.228  -7.124  1.00 40.79           O1-
ANISOU 1482  OD2 ASP B  96     5328   5197   4975    300     54    166       O1-
ATOM   1483  N   TYR B  97      20.522 -19.978 -10.529  1.00 14.03           N  
ANISOU 1483  N   TYR B  97     1874   1767   1691    228     48     58       N  
ATOM   1484  CA  TYR B  97      19.278 -19.374 -11.018  1.00 13.05           C  
ANISOU 1484  CA  TYR B  97     1761   1630   1566    194     55     35       C  
ATOM   1485  C   TYR B  97      19.014 -19.714 -12.497  1.00 14.15           C  
ANISOU 1485  C   TYR B  97     1918   1736   1725    181     86     38       C  
ATOM   1486  O   TYR B  97      17.927 -20.165 -12.868  1.00 13.34           O  
ANISOU 1486  O   TYR B  97     1845   1610   1612    163    102     36       O  
ATOM   1487  CB  TYR B  97      19.263 -17.848 -10.813  1.00 13.51           C  
ANISOU 1487  CB  TYR B  97     1789   1705   1641    178     19      2       C  
ATOM   1488  CG  TYR B  97      17.901 -17.270 -11.142  1.00 12.79           C  
ANISOU 1488  CG  TYR B  97     1711   1604   1543    152     25    -21       C  
ATOM   1489  CD1 TYR B  97      16.896 -17.218 -10.182  1.00 13.09           C  
ANISOU 1489  CD1 TYR B  97     1762   1669   1542    159     22    -34       C  
ATOM   1490  CD2 TYR B  97      17.601 -16.801 -12.426  1.00 13.11           C  
ANISOU 1490  CD2 TYR B  97     1748   1620   1613    126     38    -26       C  
ATOM   1491  CE1 TYR B  97      15.620 -16.739 -10.489  1.00 12.98           C  
ANISOU 1491  CE1 TYR B  97     1755   1654   1522    140     31    -52       C  
ATOM   1492  CE2 TYR B  97      16.339 -16.298 -12.738  1.00 12.77           C  
ANISOU 1492  CE2 TYR B  97     1716   1570   1565    104     42    -45       C  
ATOM   1493  CZ  TYR B  97      15.352 -16.256 -11.763  1.00 13.88           C  
ANISOU 1493  CZ  TYR B  97     1867   1735   1670    111     38    -59       C  
ATOM   1494  OH  TYR B  97      14.088 -15.821 -12.121  1.00 13.38           O  
ANISOU 1494  OH  TYR B  97     1809   1671   1603     93     46    -74       O  
ATOM   1495  N   TYR B  98      20.020 -19.466 -13.357  1.00 15.18           N  
ANISOU 1495  N   TYR B  98     2022   1866   1879    192     91     46       N  
ATOM   1496  CA  TYR B  98      19.881 -19.636 -14.805  1.00 15.09           C  
ANISOU 1496  CA  TYR B  98     2022   1837   1875    191    118     47       C  
ATOM   1497  C   TYR B  98      20.139 -21.064 -15.259  1.00 18.13           C  
ANISOU 1497  C   TYR B  98     2445   2199   2245    229    141     57       C  
ATOM   1498  O   TYR B  98      20.037 -21.357 -16.458  1.00 19.24           O  
ANISOU 1498  O   TYR B  98     2603   2325   2380    241    160     50       O  
ATOM   1499  CB  TYR B  98      20.641 -18.520 -15.600  1.00 15.79           C  
ANISOU 1499  CB  TYR B  98     2059   1948   1993    184    115     57       C  
ATOM   1500  CG  TYR B  98      19.981 -17.165 -15.457  1.00 15.58           C  
ANISOU 1500  CG  TYR B  98     2013   1919   1986    142     88     39       C  
ATOM   1501  CD1 TYR B  98      18.757 -16.904 -16.050  1.00 17.06           C  
ANISOU 1501  CD1 TYR B  98     2226   2089   2167    117     97     20       C  
ATOM   1502  CD2 TYR B  98      20.555 -16.158 -14.676  1.00 15.44           C  
ANISOU 1502  CD2 TYR B  98     1955   1914   1997    130     45     38       C  
ATOM   1503  CE1 TYR B  98      18.126 -15.669 -15.903  1.00 15.33           C  
ANISOU 1503  CE1 TYR B  98     1991   1865   1967     86     69      1       C  
ATOM   1504  CE2 TYR B  98      19.942 -14.912 -14.544  1.00 15.95           C  
ANISOU 1504  CE2 TYR B  98     2008   1967   2084     99     11     14       C  
ATOM   1505  CZ  TYR B  98      18.694 -14.687 -15.109  1.00 16.01           C  
ANISOU 1505  CZ  TYR B  98     2043   1959   2082     80     25     -4       C  
ATOM   1506  OH  TYR B  98      18.039 -13.470 -14.962  1.00 17.21           O  
ANISOU 1506  OH  TYR B  98     2187   2098   2255     57    -10    -30       O  
ATOM   1507  N   LYS B  99      20.423 -21.969 -14.313  1.00 16.99           N  
ANISOU 1507  N   LYS B  99     2317   2048   2090    251    134     71       N  
ATOM   1508  CA  LYS B  99      20.457 -23.410 -14.522  1.00 17.09           C  
ANISOU 1508  CA  LYS B  99     2377   2022   2095    283    143     78       C  
ATOM   1509  C   LYS B  99      19.001 -23.921 -14.358  1.00 19.40           C  
ANISOU 1509  C   LYS B  99     2713   2273   2384    246    137     74       C  
ATOM   1510  O   LYS B  99      18.606 -24.853 -15.049  1.00 21.73           O  
ANISOU 1510  O   LYS B  99     3053   2520   2684    254    137     68       O  
ATOM   1511  CB  LYS B  99      21.387 -24.113 -13.518  1.00 20.58           C  
ANISOU 1511  CB  LYS B  99     2813   2474   2534    321    134    105       C  
ATOM   1512  CG  LYS B  99      22.885 -24.000 -13.839  1.00 31.66           C  
ANISOU 1512  CG  LYS B  99     4175   3911   3944    368    141    116       C  
ATOM   1513  CD  LYS B  99      23.353 -25.066 -14.848  1.00 31.37           C  
ANISOU 1513  CD  LYS B  99     4171   3848   3901    426    160    112       C  
ATOM   1514  CE  LYS B  99      24.809 -24.895 -15.229  1.00 33.47           C  
ANISOU 1514  CE  LYS B  99     4384   4165   4168    478    176    130       C  
ATOM   1515  NZ  LYS B  99      25.101 -25.412 -16.600  1.00 26.67           N1+
ANISOU 1515  NZ  LYS B  99     3544   3300   3290    536    203    116       N1+
ATOM   1516  N   ILE B 100      18.203 -23.299 -13.459  1.00 15.59           N  
ANISOU 1516  N   ILE B 100     2215   1813   1895    208    128     79       N  
ATOM   1517  CA  ILE B 100      16.811 -23.656 -13.136  1.00 14.95           C  
ANISOU 1517  CA  ILE B 100     2157   1713   1811    171    125     89       C  
ATOM   1518  C   ILE B 100      15.768 -22.921 -14.009  1.00 17.88           C  
ANISOU 1518  C   ILE B 100     2527   2078   2187    133    129     63       C  
ATOM   1519  O   ILE B 100      14.783 -23.526 -14.432  1.00 18.83           O  
ANISOU 1519  O   ILE B 100     2675   2162   2316    108    126     68       O  
ATOM   1520  CB  ILE B 100      16.572 -23.382 -11.611  1.00 15.56           C  
ANISOU 1520  CB  ILE B 100     2211   1837   1864    166    119    113       C  
ATOM   1521  CG1 ILE B 100      17.454 -24.334 -10.774  1.00 16.31           C  
ANISOU 1521  CG1 ILE B 100     2314   1932   1953    202    113    147       C  
ATOM   1522  CG2 ILE B 100      15.098 -23.481 -11.157  1.00 16.27           C  
ANISOU 1522  CG2 ILE B 100     2305   1935   1944    130    122    134       C  
ATOM   1523  CD1 ILE B 100      17.601 -23.929  -9.358  1.00 18.44           C  
ANISOU 1523  CD1 ILE B 100     2556   2261   2188    215    103    163       C  
ATOM   1524  N   ILE B 101      15.964 -21.617 -14.249  1.00 12.63           N  
ANISOU 1524  N   ILE B 101     1828   1447   1522    128    130     40       N  
ATOM   1525  CA  ILE B 101      15.057 -20.737 -14.992  1.00 11.17           C  
ANISOU 1525  CA  ILE B 101     1637   1264   1344     96    131     17       C  
ATOM   1526  C   ILE B 101      15.602 -20.523 -16.382  1.00 13.69           C  
ANISOU 1526  C   ILE B 101     1957   1571   1673    108    140      3       C  
ATOM   1527  O   ILE B 101      16.604 -19.815 -16.568  1.00 14.84           O  
ANISOU 1527  O   ILE B 101     2070   1742   1826    124    141      4       O  
ATOM   1528  CB  ILE B 101      14.905 -19.415 -14.203  1.00 12.36           C  
ANISOU 1528  CB  ILE B 101     1750   1457   1490     87    117      4       C  
ATOM   1529  CG1 ILE B 101      14.347 -19.671 -12.759  1.00 12.26           C  
ANISOU 1529  CG1 ILE B 101     1735   1474   1451     91    113     19       C  
ATOM   1530  CG2 ILE B 101      14.024 -18.423 -14.990  1.00 12.90           C  
ANISOU 1530  CG2 ILE B 101     1810   1523   1569     60    115    -19       C  
ATOM   1531  CD1 ILE B 101      12.979 -20.409 -12.705  1.00 13.33           C  
ANISOU 1531  CD1 ILE B 101     1888   1599   1578     64    125     42       C  
ATOM   1532  N   LYS B 102      14.936 -21.116 -17.377  1.00 12.16           N  
ANISOU 1532  N   LYS B 102     1798   1343   1477    101    143     -7       N  
ATOM   1533  CA  LYS B 102      15.354 -21.008 -18.763  1.00 12.43           C  
ANISOU 1533  CA  LYS B 102     1839   1376   1507    122    153    -21       C  
ATOM   1534  C   LYS B 102      14.532 -20.029 -19.544  1.00 11.45           C  
ANISOU 1534  C   LYS B 102     1704   1261   1385     92    152    -35       C  
ATOM   1535  O   LYS B 102      14.929 -19.708 -20.663  1.00 12.31           O  
ANISOU 1535  O   LYS B 102     1808   1384   1486    111    164    -38       O  
ATOM   1536  CB  LYS B 102      15.438 -22.384 -19.453  1.00 14.79           C  
ANISOU 1536  CB  LYS B 102     2192   1632   1796    155    150    -33       C  
ATOM   1537  CG  LYS B 102      16.446 -23.383 -18.797  1.00 18.42           C  
ANISOU 1537  CG  LYS B 102     2663   2079   2256    198    151    -18       C  
ATOM   1538  CD  LYS B 102      17.938 -22.959 -18.898  1.00 17.32           C  
ANISOU 1538  CD  LYS B 102     2484   1987   2108    244    171     -6       C  
ATOM   1539  CE  LYS B 102      18.912 -24.040 -18.451  1.00 18.81           C  
ANISOU 1539  CE  LYS B 102     2688   2163   2295    295    171      6       C  
ATOM   1540  NZ  LYS B 102      20.302 -23.537 -18.383  1.00 20.74           N1+
ANISOU 1540  NZ  LYS B 102     2879   2463   2537    333    188     27       N1+
ATOM   1541  N   THR B 103      13.424 -19.523 -18.983  1.00 10.88           N  
ANISOU 1541  N   THR B 103     1622   1190   1320     52    141    -37       N  
ATOM   1542  CA  THR B 103      12.630 -18.490 -19.629  1.00 10.78           C  
ANISOU 1542  CA  THR B 103     1595   1187   1313     26    137    -49       C  
ATOM   1543  C   THR B 103      12.472 -17.308 -18.664  1.00 11.05           C  
ANISOU 1543  C   THR B 103     1590   1248   1359     11    127    -49       C  
ATOM   1544  O   THR B 103      11.397 -17.051 -18.126  1.00 11.21           O  
ANISOU 1544  O   THR B 103     1607   1274   1378    -10    120    -55       O  
ATOM   1545  CB  THR B 103      11.243 -19.002 -20.087  1.00 13.63           C  
ANISOU 1545  CB  THR B 103     1984   1522   1672     -2    127    -58       C  
ATOM   1546  CG2 THR B 103      10.513 -18.000 -20.995  1.00 14.63           C  
ANISOU 1546  CG2 THR B 103     2097   1659   1800    -21    123    -70       C  
ATOM   1547  OG1 THR B 103      11.364 -20.231 -20.795  1.00 15.44           O  
ANISOU 1547  OG1 THR B 103     2258   1714   1893     15    122    -66       O  
ATOM   1548  N   PRO B 104      13.555 -16.570 -18.398  1.00 10.34           N  
ANISOU 1548  N   PRO B 104     1469   1176   1282     25    122    -43       N  
ATOM   1549  CA  PRO B 104      13.444 -15.424 -17.486  1.00 11.17           C  
ANISOU 1549  CA  PRO B 104     1545   1297   1402     17     98    -54       C  
ATOM   1550  C   PRO B 104      12.514 -14.352 -18.076  1.00 11.55           C  
ANISOU 1550  C   PRO B 104     1583   1341   1463     -5     86    -68       C  
ATOM   1551  O   PRO B 104      12.410 -14.173 -19.294  1.00 11.45           O  
ANISOU 1551  O   PRO B 104     1573   1321   1457    -14     95    -59       O  
ATOM   1552  CB  PRO B 104      14.875 -14.898 -17.409  1.00 12.91           C  
ANISOU 1552  CB  PRO B 104     1734   1526   1646     30     86    -40       C  
ATOM   1553  CG  PRO B 104      15.565 -15.441 -18.627  1.00 14.45           C  
ANISOU 1553  CG  PRO B 104     1931   1721   1838     43    113    -16       C  
ATOM   1554  CD  PRO B 104      14.928 -16.739 -18.918  1.00 11.90           C  
ANISOU 1554  CD  PRO B 104     1655   1382   1485     52    133    -25       C  
ATOM   1555  N   MET B 105      11.849 -13.626 -17.187  1.00 10.24           N  
ANISOU 1555  N   MET B 105     1407   1185   1298     -7     65    -89       N  
ATOM   1556  CA  MET B 105      10.988 -12.527 -17.595  1.00  9.69           C  
ANISOU 1556  CA  MET B 105     1328   1111   1244    -20     49   -105       C  
ATOM   1557  C   MET B 105      10.830 -11.622 -16.412  1.00 10.69           C  
ANISOU 1557  C   MET B 105     1441   1249   1373     -1     15   -136       C  
ATOM   1558  O   MET B 105      10.890 -12.073 -15.255  1.00 12.27           O  
ANISOU 1558  O   MET B 105     1644   1473   1544     20     15   -144       O  
ATOM   1559  CB  MET B 105       9.638 -13.058 -18.081  1.00 10.79           C  
ANISOU 1559  CB  MET B 105     1484   1253   1364    -35     68   -105       C  
ATOM   1560  CG  MET B 105       8.712 -12.001 -18.700  1.00 11.27           C  
ANISOU 1560  CG  MET B 105     1532   1309   1440    -46     53   -116       C  
ATOM   1561  SD  MET B 105       9.478 -10.909 -19.961  1.00 11.70           S  
ANISOU 1561  SD  MET B 105     1571   1340   1535    -56     37   -101       S  
ATOM   1562  CE  MET B 105      10.110 -12.116 -21.157  1.00 12.64           C  
ANISOU 1562  CE  MET B 105     1710   1460   1633    -58     73    -72       C  
ATOM   1563  N   ASP B 106      10.625 -10.335 -16.678  1.00 11.26           N  
ANISOU 1563  N   ASP B 106     1499   1304   1477     -5    -18   -153       N  
ATOM   1564  CA  ASP B 106      10.527  -9.314 -15.625  1.00 11.33           C  
ANISOU 1564  CA  ASP B 106     1500   1314   1493     22    -64   -194       C  
ATOM   1565  C   ASP B 106       9.655  -8.152 -16.157  1.00 11.94           C  
ANISOU 1565  C   ASP B 106     1571   1369   1596     19    -90   -213       C  
ATOM   1566  O   ASP B 106       9.419  -8.025 -17.363  1.00 10.86           O  
ANISOU 1566  O   ASP B 106     1431   1215   1480     -9    -77   -186       O  
ATOM   1567  CB  ASP B 106      11.940  -8.801 -15.261  1.00 12.77           C  
ANISOU 1567  CB  ASP B 106     1666   1472   1712     23   -107   -195       C  
ATOM   1568  CG  ASP B 106      12.580  -8.089 -16.422  1.00 11.94           C  
ANISOU 1568  CG  ASP B 106     1539   1330   1668    -10   -123   -161       C  
ATOM   1569  OD1 ASP B 106      13.094  -8.777 -17.348  1.00 13.11           O  
ANISOU 1569  OD1 ASP B 106     1682   1485   1816    -28    -83   -115       O  
ATOM   1570  OD2 ASP B 106      12.470  -6.842 -16.481  1.00 13.80           O1-
ANISOU 1570  OD2 ASP B 106     1764   1530   1949    -14   -175   -177       O1-
ATOM   1571  N   MET B 107       9.190  -7.275 -15.239  1.00 11.52           N  
ANISOU 1571  N   MET B 107     1519   1320   1539     55   -131   -262       N  
ATOM   1572  CA  MET B 107       8.355  -6.149 -15.655  1.00 12.00           C  
ANISOU 1572  CA  MET B 107     1577   1357   1626     63   -161   -284       C  
ATOM   1573  C   MET B 107       9.086  -5.076 -16.398  1.00 11.76           C  
ANISOU 1573  C   MET B 107     1534   1264   1670     36   -211   -271       C  
ATOM   1574  O   MET B 107       8.435  -4.340 -17.154  1.00 12.26           O  
ANISOU 1574  O   MET B 107     1594   1303   1762     28   -223   -266       O  
ATOM   1575  CB  MET B 107       7.611  -5.510 -14.473  1.00 13.67           C  
ANISOU 1575  CB  MET B 107     1795   1593   1806    123   -193   -346       C  
ATOM   1576  CG  MET B 107       6.640  -6.415 -13.805  1.00 13.83           C  
ANISOU 1576  CG  MET B 107     1816   1688   1753    151   -142   -345       C  
ATOM   1577  SD  MET B 107       5.390  -5.556 -12.809  1.00 15.69           S  
ANISOU 1577  SD  MET B 107     2049   1970   1943    231   -164   -408       S  
ATOM   1578  CE  MET B 107       6.402  -4.762 -11.587  1.00 15.72           C  
ANISOU 1578  CE  MET B 107     2072   1956   1947    286   -240   -475       C  
ATOM   1579  N   GLY B 108      10.400  -4.914 -16.205  1.00 12.24           N  
ANISOU 1579  N   GLY B 108     1584   1298   1768     22   -242   -258       N  
ATOM   1580  CA  GLY B 108      11.119  -3.931 -17.006  1.00 12.62           C  
ANISOU 1580  CA  GLY B 108     1611   1288   1897    -14   -287   -225       C  
ATOM   1581  C   GLY B 108      11.099  -4.294 -18.475  1.00 11.85           C  
ANISOU 1581  C   GLY B 108     1499   1199   1806    -52   -236   -158       C  
ATOM   1582  O   GLY B 108      10.825  -3.455 -19.346  1.00 12.02           O  
ANISOU 1582  O   GLY B 108     1509   1188   1871    -71   -256   -132       O  
ATOM   1583  N   THR B 109      11.255  -5.595 -18.747  1.00 11.39           N  
ANISOU 1583  N   THR B 109     1446   1184   1696    -56   -171   -134       N  
ATOM   1584  CA  THR B 109      11.140  -6.139 -20.085  1.00 10.72           C  
ANISOU 1584  CA  THR B 109     1358   1116   1597    -78   -120    -84       C  
ATOM   1585  C   THR B 109       9.723  -5.932 -20.619  1.00 11.04           C  
ANISOU 1585  C   THR B 109     1413   1160   1619    -75   -110    -99       C  
ATOM   1586  O   THR B 109       9.538  -5.500 -21.754  1.00 11.21           O  
ANISOU 1586  O   THR B 109     1426   1174   1660    -93   -107    -64       O  
ATOM   1587  CB  THR B 109      11.545  -7.607 -20.083  1.00 11.32           C  
ANISOU 1587  CB  THR B 109     1447   1230   1622    -71    -66    -72       C  
ATOM   1588  CG2 THR B 109      11.336  -8.235 -21.446  1.00 12.38           C  
ANISOU 1588  CG2 THR B 109     1589   1383   1731    -81    -20    -37       C  
ATOM   1589  OG1 THR B 109      12.953  -7.682 -19.756  1.00 12.72           O  
ANISOU 1589  OG1 THR B 109     1602   1406   1824    -73    -76    -48       O  
ATOM   1590  N   ILE B 110       8.705  -6.304 -19.837  1.00 10.42           N  
ANISOU 1590  N   ILE B 110     1355   1104   1501    -52   -101   -144       N  
ATOM   1591  CA  ILE B 110       7.321  -6.177 -20.292  1.00  9.88           C  
ANISOU 1591  CA  ILE B 110     1293   1047   1415    -49    -91   -154       C  
ATOM   1592  C   ILE B 110       6.985  -4.719 -20.618  1.00 10.69           C  
ANISOU 1592  C   ILE B 110     1383   1110   1567    -46   -140   -160       C  
ATOM   1593  O   ILE B 110       6.338  -4.434 -21.623  1.00 11.11           O  
ANISOU 1593  O   ILE B 110     1433   1160   1626    -59   -135   -138       O  
ATOM   1594  CB  ILE B 110       6.379  -6.787 -19.230  1.00 10.79           C  
ANISOU 1594  CB  ILE B 110     1418   1202   1482    -22    -74   -190       C  
ATOM   1595  CG1 ILE B 110       6.606  -8.311 -19.081  1.00 11.25           C  
ANISOU 1595  CG1 ILE B 110     1488   1288   1498    -33    -28   -172       C  
ATOM   1596  CG2 ILE B 110       4.906  -6.436 -19.558  1.00 12.77           C  
ANISOU 1596  CG2 ILE B 110     1664   1468   1722    -14    -72   -201       C  
ATOM   1597  CD1 ILE B 110       5.898  -8.900 -17.880  1.00 12.62           C  
ANISOU 1597  CD1 ILE B 110     1662   1503   1628     -9    -13   -190       C  
ATOM   1598  N   LYS B 111       7.407  -3.809 -19.745  1.00 10.79           N  
ANISOU 1598  N   LYS B 111     1392   1090   1615    -26   -195   -192       N  
ATOM   1599  CA  LYS B 111       7.146  -2.383 -19.958  1.00 11.60           C  
ANISOU 1599  CA  LYS B 111     1488   1141   1776    -20   -256   -202       C  
ATOM   1600  C   LYS B 111       7.751  -1.900 -21.270  1.00 12.00           C  
ANISOU 1600  C   LYS B 111     1519   1159   1881    -64   -263   -132       C  
ATOM   1601  O   LYS B 111       7.074  -1.243 -22.072  1.00 12.89           O  
ANISOU 1601  O   LYS B 111     1627   1255   2015    -69   -274   -114       O  
ATOM   1602  CB  LYS B 111       7.670  -1.593 -18.764  1.00 11.70           C  
ANISOU 1602  CB  LYS B 111     1507   1116   1822      9   -325   -254       C  
ATOM   1603  CG  LYS B 111       7.470  -0.079 -18.855  1.00 14.23           C  
ANISOU 1603  CG  LYS B 111     1827   1366   2213     20   -405   -273       C  
ATOM   1604  CD  LYS B 111       7.952   0.609 -17.551  1.00 17.54           C  
ANISOU 1604  CD  LYS B 111     2262   1747   2656     60   -484   -342       C  
ATOM   1605  CE  LYS B 111       7.678   2.092 -17.470  1.00 20.79           C  
ANISOU 1605  CE  LYS B 111     2683   2079   3138     84   -578   -380       C  
ATOM   1606  NZ  LYS B 111       8.646   2.842 -18.297  1.00 29.74           N1+
ANISOU 1606  NZ  LYS B 111     3792   3134   4374     22   -630   -313       N1+
ATOM   1607  N   LYS B 112       9.021  -2.249 -21.516  1.00 11.81           N  
ANISOU 1607  N   LYS B 112     1477   1135   1874    -92   -252    -86       N  
ATOM   1608  CA  LYS B 112       9.665  -1.870 -22.759  1.00 11.74           C  
ANISOU 1608  CA  LYS B 112     1441   1115   1907   -129   -249     -6       C  
ATOM   1609  C   LYS B 112       9.011  -2.517 -23.953  1.00 11.91           C  
ANISOU 1609  C   LYS B 112     1468   1181   1876   -134   -189     26       C  
ATOM   1610  O   LYS B 112       8.810  -1.850 -24.963  1.00 12.50           O  
ANISOU 1610  O   LYS B 112     1528   1245   1977   -149   -198     73       O  
ATOM   1611  CB  LYS B 112      11.150  -2.219 -22.754  1.00 14.14           C  
ANISOU 1611  CB  LYS B 112     1716   1426   2230   -151   -240     41       C  
ATOM   1612  CG  LYS B 112      11.958  -1.444 -21.746  1.00 17.25           C  
ANISOU 1612  CG  LYS B 112     2096   1767   2691   -156   -314     23       C  
ATOM   1613  CD  LYS B 112      13.383  -1.996 -21.675  1.00 24.91           C  
ANISOU 1613  CD  LYS B 112     3034   2759   3672   -175   -299     70       C  
ATOM   1614  N   ARG B 113       8.627  -3.805 -23.831  1.00 11.41           N  
ANISOU 1614  N   ARG B 113     1428   1166   1741   -120   -136     -1       N  
ATOM   1615  CA  ARG B 113       7.904  -4.458 -24.914  1.00 11.25           C  
ANISOU 1615  CA  ARG B 113     1421   1182   1672   -122    -93     16       C  
ATOM   1616  C   ARG B 113       6.617  -3.727 -25.264  1.00 11.36           C  
ANISOU 1616  C   ARG B 113     1438   1184   1694   -117   -115      2       C  
ATOM   1617  O   ARG B 113       6.327  -3.480 -26.440  1.00 12.46           O  
ANISOU 1617  O   ARG B 113     1571   1332   1830   -126   -108     42       O  
ATOM   1618  CB  ARG B 113       7.638  -5.934 -24.580  1.00 10.85           C  
ANISOU 1618  CB  ARG B 113     1397   1168   1557   -111    -49    -15       C  
ATOM   1619  CG  ARG B 113       8.893  -6.798 -24.686  1.00 12.25           C  
ANISOU 1619  CG  ARG B 113     1574   1365   1717   -110    -18     10       C  
ATOM   1620  CD  ARG B 113       8.658  -8.247 -24.259  1.00 11.18           C  
ANISOU 1620  CD  ARG B 113     1468   1250   1529    -99     15    -21       C  
ATOM   1621  NE  ARG B 113       9.875  -9.008 -24.520  1.00 12.07           N  
ANISOU 1621  NE  ARG B 113     1580   1380   1626    -89     43      4       N  
ATOM   1622  CZ  ARG B 113       9.949 -10.327 -24.651  1.00 12.13           C  
ANISOU 1622  CZ  ARG B 113     1616   1403   1589    -76     72     -7       C  
ATOM   1623  NH1 ARG B 113       8.871 -11.094 -24.423  1.00 11.51           N1+
ANISOU 1623  NH1 ARG B 113     1568   1321   1485    -79     75    -40       N1+
ATOM   1624  NH2 ARG B 113      11.083 -10.891 -25.036  1.00 12.20           N  
ANISOU 1624  NH2 ARG B 113     1623   1431   1583    -57     96     18       N  
ATOM   1625  N   LEU B 114       5.820  -3.341 -24.245  1.00 11.50           N  
ANISOU 1625  N   LEU B 114     1463   1186   1719    -96   -142    -53       N  
ATOM   1626  CA  LEU B 114       4.602  -2.579 -24.524  1.00 11.88           C  
ANISOU 1626  CA  LEU B 114     1510   1226   1778    -84   -166    -67       C  
ATOM   1627  C   LEU B 114       4.889  -1.210 -25.142  1.00 12.75           C  
ANISOU 1627  C   LEU B 114     1604   1286   1957    -94   -215    -29       C  
ATOM   1628  O   LEU B 114       4.246  -0.821 -26.126  1.00 13.58           O  
ANISOU 1628  O   LEU B 114     1703   1393   2065    -99   -217      1       O  
ATOM   1629  CB  LEU B 114       3.790  -2.412 -23.235  1.00 11.80           C  
ANISOU 1629  CB  LEU B 114     1507   1219   1756    -46   -184   -133       C  
ATOM   1630  CG  LEU B 114       3.059  -3.686 -22.772  1.00 11.92           C  
ANISOU 1630  CG  LEU B 114     1530   1292   1706    -39   -136   -155       C  
ATOM   1631  CD1 LEU B 114       2.728  -3.624 -21.288  1.00 12.93           C  
ANISOU 1631  CD1 LEU B 114     1659   1438   1817      3   -146   -208       C  
ATOM   1632  CD2 LEU B 114       1.790  -3.948 -23.604  1.00 13.11           C  
ANISOU 1632  CD2 LEU B 114     1676   1472   1834    -46   -119   -143       C  
ATOM   1633  N   GLU B 115       5.868  -0.493 -24.580  1.00 12.28           N  
ANISOU 1633  N   GLU B 115     1533   1177   1955    -99   -259    -25       N  
ATOM   1634  CA  GLU B 115       6.215   0.833 -25.097  1.00 13.86           C  
ANISOU 1634  CA  GLU B 115     1714   1316   2236   -116   -317     20       C  
ATOM   1635  C   GLU B 115       6.744   0.744 -26.528  1.00 15.45           C  
ANISOU 1635  C   GLU B 115     1891   1540   2439   -151   -285    115       C  
ATOM   1636  O   GLU B 115       6.587   1.724 -27.275  1.00 16.15           O  
ANISOU 1636  O   GLU B 115     1963   1596   2577   -163   -319    165       O  
ATOM   1637  CB  GLU B 115       7.282   1.463 -24.218  1.00 15.98           C  
ANISOU 1637  CB  GLU B 115     1974   1528   2571   -123   -376     11       C  
ATOM   1638  CG  GLU B 115       6.791   1.846 -22.845  1.00 16.94           C  
ANISOU 1638  CG  GLU B 115     2121   1621   2696    -77   -424    -84       C  
ATOM   1639  CD  GLU B 115       7.895   2.251 -21.886  1.00 26.13           C  
ANISOU 1639  CD  GLU B 115     3281   2735   3911    -80   -484   -106       C  
ATOM   1640  OE1 GLU B 115       9.077   1.897 -22.123  1.00 21.12           O  
ANISOU 1640  OE1 GLU B 115     2622   2106   3296   -120   -471    -50       O  
ATOM   1641  OE2 GLU B 115       7.558   2.864 -20.849  1.00 25.93           O1-
ANISOU 1641  OE2 GLU B 115     3279   2674   3901    -36   -545   -183       O1-
ATOM   1642  N   ASN B 116       7.398  -0.371 -26.888  1.00 14.11           N  
ANISOU 1642  N   ASN B 116     1719   1427   2216   -160   -225    140       N  
ATOM   1643  CA  ASN B 116       8.003  -0.582 -28.207  1.00 14.73           C  
ANISOU 1643  CA  ASN B 116     1774   1546   2277   -178   -188    226       C  
ATOM   1644  C   ASN B 116       7.114  -1.336 -29.192  1.00 16.20           C  
ANISOU 1644  C   ASN B 116     1981   1789   2385   -163   -141    224       C  
ATOM   1645  O   ASN B 116       7.581  -1.707 -30.293  1.00 16.07           O  
ANISOU 1645  O   ASN B 116     1954   1822   2332   -164   -103    284       O  
ATOM   1646  CB  ASN B 116       9.323  -1.301 -28.102  1.00 14.76           C  
ANISOU 1646  CB  ASN B 116     1760   1579   2267   -186   -154    256       C  
ATOM   1647  CG  ASN B 116      10.403  -0.563 -27.372  1.00 15.88           C  
ANISOU 1647  CG  ASN B 116     1870   1671   2491   -208   -203    280       C  
ATOM   1648  ND2 ASN B 116      11.398  -1.291 -26.916  1.00 17.48           N  
ANISOU 1648  ND2 ASN B 116     2063   1899   2679   -208   -179    281       N  
ATOM   1649  OD1 ASN B 116      10.412   0.663 -27.281  1.00 19.13           O  
ANISOU 1649  OD1 ASN B 116     2264   2020   2985   -228   -268    303       O  
ATOM   1650  N   ASN B 117       5.866  -1.642 -28.793  1.00 13.67           N  
ANISOU 1650  N   ASN B 117     1689   1470   2034   -146   -143    156       N  
ATOM   1651  CA  ASN B 117       4.938  -2.395 -29.658  1.00 13.22           C  
ANISOU 1651  CA  ASN B 117     1652   1461   1909   -136   -111    148       C  
ATOM   1652  C   ASN B 117       5.506  -3.739 -30.086  1.00 15.07           C  
ANISOU 1652  C   ASN B 117     1903   1745   2077   -131    -60    150       C  
ATOM   1653  O   ASN B 117       5.265  -4.227 -31.207  1.00 14.61           O  
ANISOU 1653  O   ASN B 117     1856   1728   1966   -122    -38    170       O  
ATOM   1654  CB  ASN B 117       4.405  -1.565 -30.843  1.00 15.38           C  
ANISOU 1654  CB  ASN B 117     1913   1737   2192   -138   -128    200       C  
ATOM   1655  CG  ASN B 117       3.266  -0.698 -30.385  1.00 18.47           C  
ANISOU 1655  CG  ASN B 117     2305   2090   2622   -129   -172    165       C  
ATOM   1656  ND2 ASN B 117       2.041  -1.216 -30.494  1.00 18.97           N  
ANISOU 1656  ND2 ASN B 117     2384   2182   2642   -117   -163    124       N  
ATOM   1657  OD1 ASN B 117       3.479   0.370 -29.816  1.00 18.60           O  
ANISOU 1657  OD1 ASN B 117     2308   2050   2709   -130   -218    167       O  
ATOM   1658  N   TYR B 118       6.184  -4.407 -29.162  1.00 12.81           N  
ANISOU 1658  N   TYR B 118     1624   1455   1788   -129    -46    122       N  
ATOM   1659  CA  TYR B 118       6.771  -5.720 -29.415  1.00 13.22           C  
ANISOU 1659  CA  TYR B 118     1695   1545   1783   -117     -3    117       C  
ATOM   1660  C   TYR B 118       5.684  -6.784 -29.493  1.00 13.50           C  
ANISOU 1660  C   TYR B 118     1767   1595   1767   -111      7     66       C  
ATOM   1661  O   TYR B 118       5.914  -7.856 -30.085  1.00 13.41           O  
ANISOU 1661  O   TYR B 118     1781   1611   1703    -97     32     60       O  
ATOM   1662  CB  TYR B 118       7.709  -6.046 -28.274  1.00 13.94           C  
ANISOU 1662  CB  TYR B 118     1781   1621   1894   -118      1    101       C  
ATOM   1663  CG  TYR B 118       8.556  -7.290 -28.382  1.00 14.02           C  
ANISOU 1663  CG  TYR B 118     1807   1662   1859   -101     41    100       C  
ATOM   1664  CD1 TYR B 118       9.840  -7.231 -28.920  1.00 14.81           C  
ANISOU 1664  CD1 TYR B 118     1880   1789   1958    -92     62    157       C  
ATOM   1665  CD2 TYR B 118       8.154  -8.489 -27.794  1.00 14.79           C  
ANISOU 1665  CD2 TYR B 118     1939   1759   1920    -93     53     48       C  
ATOM   1666  CE1 TYR B 118      10.706  -8.331 -28.864  1.00 15.55           C  
ANISOU 1666  CE1 TYR B 118     1984   1910   2013    -67     96    153       C  
ATOM   1667  CE2 TYR B 118       9.003  -9.608 -27.759  1.00 16.07           C  
ANISOU 1667  CE2 TYR B 118     2117   1939   2049    -73     82     45       C  
ATOM   1668  CZ  TYR B 118      10.271  -9.528 -28.319  1.00 16.84           C  
ANISOU 1668  CZ  TYR B 118     2192   2066   2143    -56    104     93       C  
ATOM   1669  OH  TYR B 118      11.159 -10.594 -28.285  1.00 16.97           O  
ANISOU 1669  OH  TYR B 118     2221   2102   2125    -26    132     89       O  
ATOM   1670  N   TYR B 119       4.539  -6.531 -28.841  1.00 11.37           N  
ANISOU 1670  N   TYR B 119     1500   1307   1514   -119    -16     28       N  
ATOM   1671  CA  TYR B 119       3.440  -7.491 -28.833  1.00 11.34           C  
ANISOU 1671  CA  TYR B 119     1519   1315   1475   -122    -13     -9       C  
ATOM   1672  C   TYR B 119       2.369  -7.159 -29.856  1.00 12.02           C  
ANISOU 1672  C   TYR B 119     1604   1415   1548   -125    -30     -1       C  
ATOM   1673  O   TYR B 119       1.877  -6.042 -29.884  1.00 12.29           O  
ANISOU 1673  O   TYR B 119     1616   1438   1615   -124    -53     11       O  
ATOM   1674  CB  TYR B 119       2.765  -7.539 -27.468  1.00 11.59           C  
ANISOU 1674  CB  TYR B 119     1543   1335   1525   -125    -21    -46       C  
ATOM   1675  CG  TYR B 119       3.654  -7.771 -26.270  1.00 10.77           C  
ANISOU 1675  CG  TYR B 119     1438   1221   1433   -119    -11    -60       C  
ATOM   1676  CD1 TYR B 119       4.303  -8.986 -26.088  1.00 12.07           C  
ANISOU 1676  CD1 TYR B 119     1624   1392   1570   -120     13    -64       C  
ATOM   1677  CD2 TYR B 119       3.692  -6.850 -25.223  1.00 11.72           C  
ANISOU 1677  CD2 TYR B 119     1540   1325   1587   -108    -32    -76       C  
ATOM   1678  CE1 TYR B 119       5.005  -9.265 -24.914  1.00 10.93           C  
ANISOU 1678  CE1 TYR B 119     1478   1242   1433   -113     21    -76       C  
ATOM   1679  CE2 TYR B 119       4.377  -7.117 -24.044  1.00 11.58           C  
ANISOU 1679  CE2 TYR B 119     1523   1304   1572    -98    -28    -94       C  
ATOM   1680  CZ  TYR B 119       5.011  -8.339 -23.884  1.00 11.18           C  
ANISOU 1680  CZ  TYR B 119     1490   1264   1494   -103      0    -91       C  
ATOM   1681  OH  TYR B 119       5.635  -8.603 -22.686  1.00 11.24           O  
ANISOU 1681  OH  TYR B 119     1497   1272   1502    -91      3   -106       O  
ATOM   1682  N   TRP B 120       1.928  -8.160 -30.613  1.00 11.66           N  
ANISOU 1682  N   TRP B 120     1585   1387   1456   -125    -28    -14       N  
ATOM   1683  CA  TRP B 120       0.811  -7.987 -31.556  1.00 11.69           C  
ANISOU 1683  CA  TRP B 120     1590   1407   1444   -128    -51    -13       C  
ATOM   1684  C   TRP B 120      -0.490  -8.434 -30.863  1.00 11.05           C  
ANISOU 1684  C   TRP B 120     1503   1321   1376   -148    -68    -45       C  
ATOM   1685  O   TRP B 120      -1.545  -7.802 -31.015  1.00 11.55           O  
ANISOU 1685  O   TRP B 120     1543   1391   1453   -152    -90    -42       O  
ATOM   1686  CB  TRP B 120       1.099  -8.810 -32.804  1.00 11.73           C  
ANISOU 1686  CB  TRP B 120     1629   1437   1390   -112    -48    -13       C  
ATOM   1687  CG  TRP B 120       0.071  -8.757 -33.904  1.00 11.43           C  
ANISOU 1687  CG  TRP B 120     1600   1420   1324   -111    -78    -14       C  
ATOM   1688  CD1 TRP B 120      -0.901  -9.688 -34.166  1.00 12.29           C  
ANISOU 1688  CD1 TRP B 120     1730   1526   1413   -124   -107    -51       C  
ATOM   1689  CD2 TRP B 120      -0.072  -7.734 -34.904  1.00 10.93           C  
ANISOU 1689  CD2 TRP B 120     1520   1382   1251    -97    -87     27       C  
ATOM   1690  CE2 TRP B 120      -1.091  -8.157 -35.787  1.00 11.63           C  
ANISOU 1690  CE2 TRP B 120     1626   1489   1303    -96   -119      8       C  
ATOM   1691  CE3 TRP B 120       0.650  -6.564 -35.215  1.00 11.60           C  
ANISOU 1691  CE3 TRP B 120     1578   1476   1355    -85    -73     85       C  
ATOM   1692  NE1 TRP B 120      -1.582  -9.349 -35.310  1.00 11.99           N  
ANISOU 1692  NE1 TRP B 120     1694   1513   1347   -114   -135    -42       N  
ATOM   1693  CZ2 TRP B 120      -1.455  -7.426 -36.921  1.00 11.89           C  
ANISOU 1693  CZ2 TRP B 120     1652   1554   1311    -79   -136     41       C  
ATOM   1694  CZ3 TRP B 120       0.289  -5.844 -36.344  1.00 12.10           C  
ANISOU 1694  CZ3 TRP B 120     1632   1568   1398    -72    -88    126       C  
ATOM   1695  CH2 TRP B 120      -0.755  -6.265 -37.182  1.00 12.46           C  
ANISOU 1695  CH2 TRP B 120     1697   1637   1400    -66   -117    103       C  
ATOM   1696  N   ASN B 121      -0.411  -9.539 -30.096  1.00 11.72           N  
ANISOU 1696  N   ASN B 121     1601   1396   1455   -160    -58    -69       N  
ATOM   1697  CA  ASN B 121      -1.560 -10.103 -29.388  1.00 12.40           C  
ANISOU 1697  CA  ASN B 121     1673   1484   1555   -183    -71    -83       C  
ATOM   1698  C   ASN B 121      -1.405  -9.862 -27.916  1.00 14.03           C  
ANISOU 1698  C   ASN B 121     1855   1690   1785   -179    -51    -87       C  
ATOM   1699  O   ASN B 121      -0.328 -10.079 -27.350  1.00 13.08           O  
ANISOU 1699  O   ASN B 121     1748   1558   1664   -169    -31    -90       O  
ATOM   1700  CB  ASN B 121      -1.656 -11.610 -29.620  1.00 12.20           C  
ANISOU 1700  CB  ASN B 121     1680   1445   1510   -202    -81    -99       C  
ATOM   1701  CG  ASN B 121      -2.041 -11.976 -31.026  1.00 14.12           C  
ANISOU 1701  CG  ASN B 121     1951   1690   1723   -203   -113   -108       C  
ATOM   1702  ND2 ASN B 121      -1.454 -13.016 -31.558  1.00 14.75           N  
ANISOU 1702  ND2 ASN B 121     2077   1753   1774   -194   -121   -129       N  
ATOM   1703  OD1 ASN B 121      -2.871 -11.319 -31.670  1.00 15.48           O  
ANISOU 1703  OD1 ASN B 121     2104   1880   1896   -205   -135   -100       O  
ATOM   1704  N   ALA B 122      -2.515  -9.516 -27.251  1.00 13.43           N  
ANISOU 1704  N   ALA B 122     1743   1634   1725   -181    -58    -87       N  
ATOM   1705  CA  ALA B 122      -2.534  -9.283 -25.807  1.00 13.92           C  
ANISOU 1705  CA  ALA B 122     1780   1711   1798   -165    -41    -93       C  
ATOM   1706  C   ALA B 122      -2.068 -10.528 -25.043  1.00 13.16           C  
ANISOU 1706  C   ALA B 122     1698   1611   1691   -180    -21    -91       C  
ATOM   1707  O   ALA B 122      -1.372 -10.389 -24.012  1.00 12.66           O  
ANISOU 1707  O   ALA B 122     1634   1550   1626   -160     -4    -98       O  
ATOM   1708  CB  ALA B 122      -3.941  -8.918 -25.372  1.00 15.59           C  
ANISOU 1708  CB  ALA B 122     1947   1961   2017   -159    -48    -88       C  
ATOM   1709  N   GLN B 123      -2.372 -11.721 -25.559  1.00 12.19           N  
ANISOU 1709  N   GLN B 123     1593   1476   1562   -213    -31    -83       N  
ATOM   1710  CA  GLN B 123      -1.975 -12.943 -24.883  1.00 12.55           C  
ANISOU 1710  CA  GLN B 123     1654   1509   1605   -229    -20    -75       C  
ATOM   1711  C   GLN B 123      -0.468 -13.087 -24.738  1.00 12.50           C  
ANISOU 1711  C   GLN B 123     1682   1479   1587   -208     -2    -87       C  
ATOM   1712  O   GLN B 123      -0.012 -13.690 -23.749  1.00 12.87           O  
ANISOU 1712  O   GLN B 123     1732   1526   1633   -206     15    -81       O  
ATOM   1713  CB  GLN B 123      -2.615 -14.161 -25.546  1.00 15.13           C  
ANISOU 1713  CB  GLN B 123     1998   1813   1939   -270    -50    -67       C  
ATOM   1714  CG  GLN B 123      -2.387 -15.482 -24.829  1.00 21.87           C  
ANISOU 1714  CG  GLN B 123     2865   2644   2802   -292    -48    -50       C  
ATOM   1715  CD  GLN B 123      -2.845 -15.540 -23.377  1.00 35.31           C  
ANISOU 1715  CD  GLN B 123     4519   4386   4512   -297    -23    -15       C  
ATOM   1716  NE2 GLN B 123      -3.967 -14.900 -23.045  1.00 30.88           N  
ANISOU 1716  NE2 GLN B 123     3902   3873   3957   -299    -20      5       N  
ATOM   1717  OE1 GLN B 123      -2.208 -16.187 -22.534  1.00 34.43           O  
ANISOU 1717  OE1 GLN B 123     4417   4268   4398   -292     -4     -3       O  
ATOM   1718  N   GLU B 124       0.307 -12.494 -25.644  1.00 12.02           N  
ANISOU 1718  N   GLU B 124     1641   1406   1518   -190     -3    -98       N  
ATOM   1719  CA  GLU B 124       1.775 -12.575 -25.537  1.00 11.71           C  
ANISOU 1719  CA  GLU B 124     1624   1354   1471   -169     15   -100       C  
ATOM   1720  C   GLU B 124       2.258 -11.860 -24.254  1.00 12.78           C  
ANISOU 1720  C   GLU B 124     1735   1500   1621   -151     29   -102       C  
ATOM   1721  O   GLU B 124       3.209 -12.308 -23.586  1.00 12.89           O  
ANISOU 1721  O   GLU B 124     1759   1507   1631   -141     43   -102       O  
ATOM   1722  CB  GLU B 124       2.435 -11.882 -26.721  1.00 12.78           C  
ANISOU 1722  CB  GLU B 124     1769   1489   1598   -152     14    -95       C  
ATOM   1723  CG  GLU B 124       2.201 -12.452 -28.109  1.00 14.43           C  
ANISOU 1723  CG  GLU B 124     2008   1696   1778   -152      0   -100       C  
ATOM   1724  CD  GLU B 124       2.808 -11.526 -29.158  1.00 16.98           C  
ANISOU 1724  CD  GLU B 124     2327   2037   2089   -130      5    -80       C  
ATOM   1725  OE1 GLU B 124       4.031 -11.257 -29.083  1.00 19.66           O  
ANISOU 1725  OE1 GLU B 124     2661   2380   2428   -111     27    -63       O  
ATOM   1726  OE2 GLU B 124       2.052 -10.964 -29.977  1.00 15.50           O1-
ANISOU 1726  OE2 GLU B 124     2132   1862   1897   -133    -13    -73       O1-
ATOM   1727  N   CYS B 125       1.620 -10.746 -23.920  1.00 10.22           N  
ANISOU 1727  N   CYS B 125     1381   1191   1311   -142     19   -106       N  
ATOM   1728  CA  CYS B 125       1.945  -9.954 -22.742  1.00 10.45           C  
ANISOU 1728  CA  CYS B 125     1392   1229   1351   -116     18   -119       C  
ATOM   1729  C   CYS B 125       1.479 -10.646 -21.458  1.00 10.63           C  
ANISOU 1729  C   CYS B 125     1402   1281   1356   -111     33   -120       C  
ATOM   1730  O   CYS B 125       2.226 -10.745 -20.480  1.00 10.96           O  
ANISOU 1730  O   CYS B 125     1447   1327   1391    -92     41   -127       O  
ATOM   1731  CB  CYS B 125       1.340  -8.567 -22.896  1.00 10.53           C  
ANISOU 1731  CB  CYS B 125     1379   1239   1381    -99     -5   -130       C  
ATOM   1732  SG  CYS B 125       1.546  -7.518 -21.447  1.00 13.05           S  
ANISOU 1732  SG  CYS B 125     1683   1565   1712    -54    -22   -162       S  
ATOM   1733  N   ILE B 126       0.252 -11.182 -21.472  1.00 11.03           N  
ANISOU 1733  N   ILE B 126     1435   1355   1399   -128     36   -105       N  
ATOM   1734  CA  ILE B 126      -0.284 -11.911 -20.326  1.00 11.06           C  
ANISOU 1734  CA  ILE B 126     1418   1397   1387   -128     54    -87       C  
ATOM   1735  C   ILE B 126       0.617 -13.111 -20.029  1.00 11.46           C  
ANISOU 1735  C   ILE B 126     1497   1425   1432   -143     66    -73       C  
ATOM   1736  O   ILE B 126       0.945 -13.345 -18.848  1.00 12.57           O  
ANISOU 1736  O   ILE B 126     1630   1591   1556   -124     82    -66       O  
ATOM   1737  CB  ILE B 126      -1.748 -12.318 -20.621  1.00 13.09           C  
ANISOU 1737  CB  ILE B 126     1645   1680   1650   -156     51    -59       C  
ATOM   1738  CG1 ILE B 126      -2.646 -11.046 -20.662  1.00 14.52           C  
ANISOU 1738  CG1 ILE B 126     1791   1895   1832   -126     42    -74       C  
ATOM   1739  CG2 ILE B 126      -2.256 -13.326 -19.559  1.00 13.95           C  
ANISOU 1739  CG2 ILE B 126     1727   1827   1748   -169     70    -18       C  
ATOM   1740  CD1 ILE B 126      -4.032 -11.295 -21.256  1.00 18.88           C  
ANISOU 1740  CD1 ILE B 126     2310   2470   2395   -155     32    -47       C  
ATOM   1741  N   GLN B 127       1.054 -13.820 -21.079  1.00 11.53           N  
ANISOU 1741  N   GLN B 127     1540   1390   1449   -169     57    -71       N  
ATOM   1742  CA AGLN B 127       1.923 -14.948 -20.769  0.50 12.10           C  
ANISOU 1742  CA AGLN B 127     1642   1438   1518   -174     65    -61       C  
ATOM   1743  CA BGLN B 127       1.979 -14.954 -20.951  0.50 11.96           C  
ANISOU 1743  CA BGLN B 127     1627   1415   1501   -175     64    -63       C  
ATOM   1744  C   GLN B 127       3.263 -14.500 -20.183  1.00 12.04           C  
ANISOU 1744  C   GLN B 127     1643   1431   1503   -140     77    -76       C  
ATOM   1745  O   GLN B 127       3.783 -15.209 -19.302  1.00 12.36           O  
ANISOU 1745  O   GLN B 127     1689   1474   1534   -133     88    -64       O  
ATOM   1746  CB AGLN B 127       2.085 -15.909 -21.940  0.50 13.59           C  
ANISOU 1746  CB AGLN B 127     1870   1581   1713   -196     49    -63       C  
ATOM   1747  CB BGLN B 127       2.322 -15.497 -22.356  0.50 12.64           C  
ANISOU 1747  CB BGLN B 127     1754   1458   1590   -187     48    -74       C  
ATOM   1748  CG AGLN B 127       2.856 -17.204 -21.591  0.50 16.13           C  
ANISOU 1748  CG AGLN B 127     2224   1871   2035   -197     51    -53       C  
ATOM   1749  CG BGLN B 127       1.658 -16.851 -22.633  0.50 30.08           C  
ANISOU 1749  CG BGLN B 127     3981   3638   3809   -222     27    -59       C  
ATOM   1750  CD AGLN B 127       2.334 -17.952 -20.350  0.50 20.66           C  
ANISOU 1750  CD AGLN B 127     2776   2459   2616   -215     58    -14       C  
ATOM   1751  CD BGLN B 127       1.167 -17.055 -24.052  0.50 43.79           C  
ANISOU 1751  CD BGLN B 127     5742   5349   5548   -237     -4    -76       C  
ATOM   1752  NE2AGLN B 127       3.229 -18.207 -19.376  0.50 11.81           N  
ANISOU 1752  NE2AGLN B 127     1658   1345   1483   -193     76     -5       N  
ATOM   1753  NE2BGLN B 127       0.088 -17.821 -24.189  0.50 18.37           N  
ANISOU 1753  NE2BGLN B 127     2518   2111   2349   -277    -35    -61       N  
ATOM   1754  OE1AGLN B 127       1.126 -18.300 -20.234  0.50 16.94           O  
ANISOU 1754  OE1AGLN B 127     2278   1997   2159   -250     46     16       O  
ATOM   1755  OE1BGLN B 127       1.759 -16.584 -25.035  0.50 43.21           O  
ANISOU 1755  OE1BGLN B 127     5688   5273   5456   -213     -4    -99       O  
ATOM   1756  N   ASP B 128       3.806 -13.343 -20.581  1.00 10.20           N  
ANISOU 1756  N   ASP B 128     1405   1193   1276   -121     70    -97       N  
ATOM   1757  CA  ASP B 128       5.031 -12.864 -19.955  1.00  9.76           C  
ANISOU 1757  CA  ASP B 128     1349   1137   1223    -96     71   -107       C  
ATOM   1758  C   ASP B 128       4.839 -12.563 -18.471  1.00 10.17           C  
ANISOU 1758  C   ASP B 128     1381   1222   1261    -71     71   -116       C  
ATOM   1759  O   ASP B 128       5.687 -12.919 -17.663  1.00 10.00           O  
ANISOU 1759  O   ASP B 128     1364   1205   1229    -55     76   -115       O  
ATOM   1760  CB  ASP B 128       5.547 -11.630 -20.690  1.00 10.63           C  
ANISOU 1760  CB  ASP B 128     1451   1231   1355    -89     54   -116       C  
ATOM   1761  CG  ASP B 128       6.352 -11.946 -21.931  1.00 11.54           C  
ANISOU 1761  CG  ASP B 128     1584   1327   1473    -96     61   -101       C  
ATOM   1762  OD1 ASP B 128       6.758 -13.127 -22.107  1.00 12.83           O  
ANISOU 1762  OD1 ASP B 128     1772   1483   1619    -96     76    -94       O  
ATOM   1763  OD2 ASP B 128       6.620 -11.006 -22.721  1.00 12.24           O1-
ANISOU 1763  OD2 ASP B 128     1662   1409   1580    -96     51    -93       O1-
ATOM   1764  N   PHE B 129       3.714 -11.951 -18.089  1.00 10.38           N  
ANISOU 1764  N   PHE B 129     1383   1281   1281    -60     67   -124       N  
ATOM   1765  CA  PHE B 129       3.467 -11.746 -16.647  1.00 10.76           C  
ANISOU 1765  CA  PHE B 129     1412   1376   1299    -23     71   -134       C  
ATOM   1766  C   PHE B 129       3.384 -13.093 -15.930  1.00 10.80           C  
ANISOU 1766  C   PHE B 129     1418   1406   1281    -34     97    -96       C  
ATOM   1767  O   PHE B 129       3.989 -13.268 -14.851  1.00 11.83           O  
ANISOU 1767  O   PHE B 129     1549   1560   1387     -5    101    -97       O  
ATOM   1768  CB  PHE B 129       2.150 -10.998 -16.403  1.00 11.85           C  
ANISOU 1768  CB  PHE B 129     1520   1555   1426     -1     68   -144       C  
ATOM   1769  CG  PHE B 129       2.247  -9.497 -16.507  1.00 11.65           C  
ANISOU 1769  CG  PHE B 129     1494   1515   1419     32     34   -190       C  
ATOM   1770  CD1 PHE B 129       2.763  -8.741 -15.458  1.00 13.38           C  
ANISOU 1770  CD1 PHE B 129     1714   1744   1624     83     11   -230       C  
ATOM   1771  CD2 PHE B 129       1.731  -8.833 -17.603  1.00 11.76           C  
ANISOU 1771  CD2 PHE B 129     1504   1502   1463     17     19   -192       C  
ATOM   1772  CE1 PHE B 129       2.843  -7.346 -15.553  1.00 14.70           C  
ANISOU 1772  CE1 PHE B 129     1884   1882   1818    113    -34   -274       C  
ATOM   1773  CE2 PHE B 129       1.790  -7.432 -17.691  1.00 13.08           C  
ANISOU 1773  CE2 PHE B 129     1670   1645   1654     47    -19   -229       C  
ATOM   1774  CZ  PHE B 129       2.308  -6.704 -16.640  1.00 13.59           C  
ANISOU 1774  CZ  PHE B 129     1739   1710   1713     95    -47   -271       C  
ATOM   1775  N   ASN B 130       2.663 -14.040 -16.508  1.00 11.17           N  
ANISOU 1775  N   ASN B 130     1463   1444   1337    -74    107    -60       N  
ATOM   1776  CA  ASN B 130       2.549 -15.347 -15.880  1.00 12.52           C  
ANISOU 1776  CA  ASN B 130     1634   1627   1498    -92    124    -14       C  
ATOM   1777  C   ASN B 130       3.895 -16.067 -15.745  1.00 11.68           C  
ANISOU 1777  C   ASN B 130     1561   1483   1393    -89    125    -13       C  
ATOM   1778  O   ASN B 130       4.175 -16.683 -14.692  1.00 11.97           O  
ANISOU 1778  O   ASN B 130     1594   1545   1410    -76    137     14       O  
ATOM   1779  CB  ASN B 130       1.516 -16.187 -16.574  1.00 14.62           C  
ANISOU 1779  CB  ASN B 130     1892   1876   1786   -142    121     23       C  
ATOM   1780  CG  ASN B 130       0.110 -15.734 -16.221  1.00 18.40           C  
ANISOU 1780  CG  ASN B 130     2320   2416   2256   -140    129     45       C  
ATOM   1781  ND2 ASN B 130      -0.779 -15.825 -17.169  1.00 25.53           N  
ANISOU 1781  ND2 ASN B 130     3213   3301   3185   -177    114     54       N  
ATOM   1782  OD1 ASN B 130      -0.175 -15.311 -15.089  1.00 26.72           O  
ANISOU 1782  OD1 ASN B 130     3340   3538   3274    -99    148     52       O  
ATOM   1783  N   THR B 131       4.761 -15.948 -16.751  1.00 10.70           N  
ANISOU 1783  N   THR B 131     1466   1309   1289    -94    113    -38       N  
ATOM   1784  CA  THR B 131       6.104 -16.512 -16.688  1.00 10.72           C  
ANISOU 1784  CA  THR B 131     1496   1284   1294    -83    114    -39       C  
ATOM   1785  C   THR B 131       6.898 -15.901 -15.557  1.00 10.64           C  
ANISOU 1785  C   THR B 131     1473   1304   1265    -45    113    -53       C  
ATOM   1786  O   THR B 131       7.557 -16.621 -14.799  1.00 11.08           O  
ANISOU 1786  O   THR B 131     1537   1366   1308    -32    120    -35       O  
ATOM   1787  CB  THR B 131       6.811 -16.333 -18.019  1.00 10.20           C  
ANISOU 1787  CB  THR B 131     1453   1177   1246    -86    107    -59       C  
ATOM   1788  CG2 THR B 131       8.264 -16.736 -17.978  1.00 11.57           C  
ANISOU 1788  CG2 THR B 131     1644   1334   1419    -64    111    -59       C  
ATOM   1789  OG1 THR B 131       6.113 -17.119 -18.996  1.00 12.29           O  
ANISOU 1789  OG1 THR B 131     1739   1412   1519   -114    101    -51       O  
ATOM   1790  N   MET B 132       6.853 -14.568 -15.422  1.00 10.08           N  
ANISOU 1790  N   MET B 132     1384   1250   1194    -25     98    -86       N  
ATOM   1791  CA  MET B 132       7.563 -13.889 -14.367  1.00 10.04           C  
ANISOU 1791  CA  MET B 132     1371   1269   1176     13     83   -110       C  
ATOM   1792  C   MET B 132       7.144 -14.432 -12.981  1.00 11.71           C  
ANISOU 1792  C   MET B 132     1572   1537   1342     39     97    -92       C  
ATOM   1793  O   MET B 132       8.022 -14.731 -12.138  1.00 12.15           O  
ANISOU 1793  O   MET B 132     1632   1605   1379     62     93    -90       O  
ATOM   1794  CB  MET B 132       7.266 -12.393 -14.436  1.00 11.04           C  
ANISOU 1794  CB  MET B 132     1483   1397   1314     31     54   -151       C  
ATOM   1795  CG  MET B 132       7.956 -11.580 -13.360  1.00 11.50           C  
ANISOU 1795  CG  MET B 132     1537   1470   1363     74     21   -188       C  
ATOM   1796  SD  MET B 132       7.479  -9.823 -13.431  1.00 12.97           S  
ANISOU 1796  SD  MET B 132     1713   1643   1571    100    -27   -243       S  
ATOM   1797  CE  MET B 132       5.860  -9.880 -12.648  1.00 15.60           C  
ANISOU 1797  CE  MET B 132     2030   2049   1846    138     -2   -248       C  
ATOM   1798  N   PHE B 133       5.843 -14.525 -12.714  1.00 11.16           N  
ANISOU 1798  N   PHE B 133     1481   1508   1251     38    114    -74       N  
ATOM   1799  CA  PHE B 133       5.414 -15.028 -11.410  1.00 12.38           C  
ANISOU 1799  CA  PHE B 133     1617   1730   1357     66    133    -43       C  
ATOM   1800  C   PHE B 133       5.806 -16.491 -11.202  1.00 13.48           C  
ANISOU 1800  C   PHE B 133     1768   1855   1498     40    151     14       C  
ATOM   1801  O   PHE B 133       6.329 -16.835 -10.122  1.00 13.90           O  
ANISOU 1801  O   PHE B 133     1820   1944   1516     71    156     30       O  
ATOM   1802  CB  PHE B 133       3.885 -14.904 -11.263  1.00 14.26           C  
ANISOU 1802  CB  PHE B 133     1819   2024   1575     67    153    -19       C  
ATOM   1803  CG  PHE B 133       3.383 -13.482 -11.273  1.00 13.68           C  
ANISOU 1803  CG  PHE B 133     1733   1974   1492    107    135    -75       C  
ATOM   1804  CD1 PHE B 133       3.896 -12.536 -10.389  1.00 16.96           C  
ANISOU 1804  CD1 PHE B 133     2153   2417   1875    171    111   -130       C  
ATOM   1805  CD2 PHE B 133       2.383 -13.088 -12.150  1.00 15.23           C  
ANISOU 1805  CD2 PHE B 133     1913   2161   1713     85    135    -75       C  
ATOM   1806  CE1 PHE B 133       3.409 -11.228 -10.375  1.00 19.01           C  
ANISOU 1806  CE1 PHE B 133     2405   2688   2129    215     85   -186       C  
ATOM   1807  CE2 PHE B 133       1.926 -11.754 -12.165  1.00 16.69           C  
ANISOU 1807  CE2 PHE B 133     2088   2362   1893    127    115   -127       C  
ATOM   1808  CZ  PHE B 133       2.463 -10.839 -11.282  1.00 16.81           C  
ANISOU 1808  CZ  PHE B 133     2113   2396   1880    192     88   -184       C  
ATOM   1809  N   THR B 134       5.622 -17.310 -12.224  1.00 12.74           N  
ANISOU 1809  N   THR B 134     1690   1706   1445    -10    154     41       N  
ATOM   1810  CA  THR B 134       5.930 -18.732 -12.119  1.00 12.09           C  
ANISOU 1810  CA  THR B 134     1624   1594   1375    -35    161     92       C  
ATOM   1811  C   THR B 134       7.415 -18.953 -11.840  1.00 12.79           C  
ANISOU 1811  C   THR B 134     1740   1660   1461     -9    153     76       C  
ATOM   1812  O   THR B 134       7.752 -19.800 -10.990  1.00 13.20           O  
ANISOU 1812  O   THR B 134     1793   1726   1496      1    160    117       O  
ATOM   1813  CB  THR B 134       5.457 -19.455 -13.365  1.00 14.34           C  
ANISOU 1813  CB  THR B 134     1929   1814   1706    -86    151    106       C  
ATOM   1814  CG2 THR B 134       5.709 -20.970 -13.301  1.00 17.35           C  
ANISOU 1814  CG2 THR B 134     2334   2148   2109   -111    146    155       C  
ATOM   1815  OG1 THR B 134       4.049 -19.195 -13.530  1.00 16.29           O  
ANISOU 1815  OG1 THR B 134     2142   2090   1955   -111    155    124       O  
ATOM   1816  N   ASN B 135       8.309 -18.174 -12.498  1.00 11.12           N  
ANISOU 1816  N   ASN B 135     1541   1418   1265      3    137     25       N  
ATOM   1817  CA  ASN B 135       9.728 -18.338 -12.232  1.00 11.12           C  
ANISOU 1817  CA  ASN B 135     1555   1404   1266     27    129     16       C  
ATOM   1818  C   ASN B 135      10.056 -18.116 -10.774  1.00 11.28           C  
ANISOU 1818  C   ASN B 135     1559   1481   1244     67    125     18       C  
ATOM   1819  O   ASN B 135      10.875 -18.832 -10.188  1.00 11.55           O  
ANISOU 1819  O   ASN B 135     1602   1516   1268     83    125     41       O  
ATOM   1820  CB  ASN B 135      10.536 -17.393 -13.088  1.00 10.99           C  
ANISOU 1820  CB  ASN B 135     1539   1361   1274     31    112    -27       C  
ATOM   1821  CG  ASN B 135      10.492 -17.697 -14.561  1.00 11.06           C  
ANISOU 1821  CG  ASN B 135     1567   1322   1313      5    117    -28       C  
ATOM   1822  ND2 ASN B 135      10.891 -16.710 -15.346  1.00 11.95           N  
ANISOU 1822  ND2 ASN B 135     1671   1424   1445      4    107    -53       N  
ATOM   1823  OD1 ASN B 135      10.193 -18.815 -14.981  1.00 12.05           O  
ANISOU 1823  OD1 ASN B 135     1716   1418   1445    -12    126     -5       O  
ATOM   1824  N   CYS B 136       9.413 -17.107 -10.177  1.00 11.42           N  
ANISOU 1824  N   CYS B 136     1556   1550   1233     91    118     -9       N  
ATOM   1825  CA  CYS B 136       9.638 -16.787  -8.778  1.00 11.82           C  
ANISOU 1825  CA  CYS B 136     1595   1665   1232    141    109    -18       C  
ATOM   1826  C   CYS B 136       9.223 -17.952  -7.867  1.00 12.28           C  
ANISOU 1826  C   CYS B 136     1646   1769   1252    147    138     50       C  
ATOM   1827  O   CYS B 136       9.939 -18.342  -6.941  1.00 13.12           O  
ANISOU 1827  O   CYS B 136     1755   1904   1328    178    133     65       O  
ATOM   1828  CB  CYS B 136       8.916 -15.491  -8.426  1.00 12.41           C  
ANISOU 1828  CB  CYS B 136     1652   1782   1281    175     93    -67       C  
ATOM   1829  SG  CYS B 136       9.242 -14.880  -6.762  1.00 16.07           S  
ANISOU 1829  SG  CYS B 136     2110   2325   1672    255     68   -103       S  
ATOM   1830  N   TYR B 137       8.077 -18.529  -8.180  1.00 12.05           N  
ANISOU 1830  N   TYR B 137     1604   1744   1231    113    164     98       N  
ATOM   1831  CA  TYR B 137       7.566 -19.671  -7.419  1.00 12.90           C  
ANISOU 1831  CA  TYR B 137     1697   1890   1316    106    189    180       C  
ATOM   1832  C   TYR B 137       8.450 -20.914  -7.577  1.00 15.33           C  
ANISOU 1832  C   TYR B 137     2033   2136   1656     84    184    220       C  
ATOM   1833  O   TYR B 137       8.579 -21.677  -6.607  1.00 16.36           O  
ANISOU 1833  O   TYR B 137     2156   2302   1758     99    195    279       O  
ATOM   1834  CB  TYR B 137       6.126 -19.986  -7.829  1.00 13.95           C  
ANISOU 1834  CB  TYR B 137     1802   2032   1465     64    209    228       C  
ATOM   1835  CG  TYR B 137       5.160 -18.819  -7.674  1.00 13.49           C  
ANISOU 1835  CG  TYR B 137     1711   2040   1373     93    217    195       C  
ATOM   1836  CD1 TYR B 137       5.331 -17.864  -6.665  1.00 16.05           C  
ANISOU 1836  CD1 TYR B 137     2024   2441   1632    165    214    151       C  
ATOM   1837  CD2 TYR B 137       4.101 -18.649  -8.551  1.00 12.43           C  
ANISOU 1837  CD2 TYR B 137     1561   1890   1273     53    221    200       C  
ATOM   1838  CE1 TYR B 137       4.455 -16.782  -6.533  1.00 16.33           C  
ANISOU 1838  CE1 TYR B 137     2034   2534   1636    203    216    113       C  
ATOM   1839  CE2 TYR B 137       3.205 -17.589  -8.410  1.00 13.10           C  
ANISOU 1839  CE2 TYR B 137     1613   2036   1327     86    228    171       C  
ATOM   1840  CZ  TYR B 137       3.404 -16.644  -7.419  1.00 15.20           C  
ANISOU 1840  CZ  TYR B 137     1872   2374   1529    163    225    124       C  
ATOM   1841  OH  TYR B 137       2.506 -15.606  -7.234  1.00 18.63           O  
ANISOU 1841  OH  TYR B 137     2278   2870   1930    208    229     90       O  
ATOM   1842  N   ILE B 138       9.028 -21.148  -8.775  1.00 12.29           N  
ANISOU 1842  N   ILE B 138     1679   1663   1326     54    169    192       N  
ATOM   1843  CA  ILE B 138       9.902 -22.291  -9.008  1.00 11.66           C  
ANISOU 1843  CA  ILE B 138     1631   1522   1276     45    162    219       C  
ATOM   1844  C   ILE B 138      11.184 -22.145  -8.200  1.00 12.91           C  
ANISOU 1844  C   ILE B 138     1793   1706   1406     93    153    204       C  
ATOM   1845  O   ILE B 138      11.611 -23.081  -7.517  1.00 13.46           O  
ANISOU 1845  O   ILE B 138     1869   1776   1467    105    154    253       O  
ATOM   1846  CB  ILE B 138      10.224 -22.432 -10.507  1.00 12.38           C  
ANISOU 1846  CB  ILE B 138     1754   1531   1419     20    149    182       C  
ATOM   1847  CG1 ILE B 138       9.010 -22.888 -11.292  1.00 11.59           C  
ANISOU 1847  CG1 ILE B 138     1658   1394   1351    -30    147    203       C  
ATOM   1848  CG2 ILE B 138      11.400 -23.406 -10.734  1.00 13.77           C  
ANISOU 1848  CG2 ILE B 138     1964   1651   1616     35    139    190       C  
ATOM   1849  CD1 ILE B 138       9.126 -22.791 -12.865  1.00 14.43           C  
ANISOU 1849  CD1 ILE B 138     2047   1687   1746    -48    133    155       C  
ATOM   1850  N   TYR B 139      11.816 -20.975  -8.295  1.00 11.66           N  
ANISOU 1850  N   TYR B 139     1628   1562   1239    119    137    139       N  
ATOM   1851  CA  TYR B 139      13.123 -20.809  -7.678  1.00 11.87           C  
ANISOU 1851  CA  TYR B 139     1656   1603   1251    158    118    122       C  
ATOM   1852  C   TYR B 139      13.103 -20.725  -6.166  1.00 13.72           C  
ANISOU 1852  C   TYR B 139     1874   1916   1423    201    115    139       C  
ATOM   1853  O   TYR B 139      14.013 -21.236  -5.504  1.00 13.86           O  
ANISOU 1853  O   TYR B 139     1896   1943   1426    228    106    159       O  
ATOM   1854  CB  TYR B 139      13.870 -19.612  -8.310  1.00 12.10           C  
ANISOU 1854  CB  TYR B 139     1678   1613   1304    163     94     57       C  
ATOM   1855  CG  TYR B 139      15.296 -19.536  -7.826  1.00 12.11           C  
ANISOU 1855  CG  TYR B 139     1675   1621   1306    194     69     46       C  
ATOM   1856  CD1 TYR B 139      16.276 -20.354  -8.371  1.00 13.12           C  
ANISOU 1856  CD1 TYR B 139     1814   1707   1464    194     73     67       C  
ATOM   1857  CD2 TYR B 139      15.648 -18.717  -6.766  1.00 13.24           C  
ANISOU 1857  CD2 TYR B 139     1802   1814   1415    230     36     16       C  
ATOM   1858  CE1 TYR B 139      17.569 -20.375  -7.855  1.00 13.58           C  
ANISOU 1858  CE1 TYR B 139     1860   1777   1521    225     51     67       C  
ATOM   1859  CE2 TYR B 139      16.939 -18.716  -6.248  1.00 14.00           C  
ANISOU 1859  CE2 TYR B 139     1891   1918   1512    257      7     11       C  
ATOM   1860  CZ  TYR B 139      17.897 -19.547  -6.796  1.00 13.85           C  
ANISOU 1860  CZ  TYR B 139     1875   1860   1526    252     16     41       C  
ATOM   1861  OH  TYR B 139      19.172 -19.515  -6.277  1.00 15.50           O  
ANISOU 1861  OH  TYR B 139     2069   2082   1738    279    -14     39       O  
ATOM   1862  N   ASN B 140      12.101 -20.042  -5.634  1.00 13.00           N  
ANISOU 1862  N   ASN B 140     1762   1886   1290    215    122    129       N  
ATOM   1863  CA  ASN B 140      11.997 -19.755  -4.212  1.00 13.31           C  
ANISOU 1863  CA  ASN B 140     1786   2017   1254    271    118    133       C  
ATOM   1864  C   ASN B 140      11.095 -20.723  -3.479  1.00 17.25           C  
ANISOU 1864  C   ASN B 140     2268   2572   1714    271    156    221       C  
ATOM   1865  O   ASN B 140      10.554 -21.644  -4.092  1.00 18.43           O  
ANISOU 1865  O   ASN B 140     2420   2677   1907    219    177    280       O  
ATOM   1866  CB  ASN B 140      11.629 -18.288  -4.013  1.00 14.86           C  
ANISOU 1866  CB  ASN B 140     1972   2252   1422    305     95     57       C  
ATOM   1867  CG  ASN B 140      12.612 -17.380  -4.690  1.00 15.24           C  
ANISOU 1867  CG  ASN B 140     2032   2239   1521    298     51    -14       C  
ATOM   1868  ND2 ASN B 140      12.237 -16.832  -5.844  1.00 14.84           N  
ANISOU 1868  ND2 ASN B 140     1982   2135   1522    259     51    -41       N  
ATOM   1869  OD1 ASN B 140      13.728 -17.171  -4.205  1.00 17.24           O  
ANISOU 1869  OD1 ASN B 140     2288   2492   1770    324     14    -39       O  
ATOM   1870  N   LYS B 141      10.973 -20.550  -2.150  1.00 16.36           N  
ANISOU 1870  N   LYS B 141     2138   2558   1519    330    159    235       N  
ATOM   1871  CA  LYS B 141      10.235 -21.466  -1.289  1.00 16.97           C  
ANISOU 1871  CA  LYS B 141     2190   2707   1550    338    196    336       C  
ATOM   1872  C   LYS B 141       8.998 -20.832  -0.702  1.00 18.39           C  
ANISOU 1872  C   LYS B 141     2333   2992   1662    374    223    342       C  
ATOM   1873  O   LYS B 141       8.986 -19.607  -0.515  1.00 18.62           O  
ANISOU 1873  O   LYS B 141     2364   3056   1653    425    201    253       O  
ATOM   1874  CB  LYS B 141      11.133 -21.910  -0.108  1.00 19.12           C  
ANISOU 1874  CB  LYS B 141     2467   3031   1765    390    185    365       C  
ATOM   1875  CG  LYS B 141      12.380 -22.694  -0.535  1.00 25.38           C  
ANISOU 1875  CG  LYS B 141     3290   3732   2619    362    164    377       C  
ATOM   1876  N   PRO B 142       7.955 -21.620  -0.344  1.00 18.71           N  
ANISOU 1876  N   PRO B 142     2337   3089   1685    356    266    448       N  
ATOM   1877  CA  PRO B 142       6.809 -21.014   0.358  1.00 21.31           C  
ANISOU 1877  CA  PRO B 142     2620   3543   1933    408    298    462       C  
ATOM   1878  C   PRO B 142       7.327 -20.374   1.646  1.00 26.47           C  
ANISOU 1878  C   PRO B 142     3278   4303   2478    512    284    415       C  
ATOM   1879  O   PRO B 142       8.230 -20.898   2.303  1.00 26.93           O  
ANISOU 1879  O   PRO B 142     3352   4370   2511    534    270    438       O  
ATOM   1880  CB  PRO B 142       5.903 -22.209   0.704  1.00 23.38           C  
ANISOU 1880  CB  PRO B 142     2836   3852   2196    370    344    611       C  
ATOM   1881  CG  PRO B 142       6.339 -23.315  -0.188  1.00 24.83           C  
ANISOU 1881  CG  PRO B 142     3047   3900   2486    280    328    655       C  
ATOM   1882  CD  PRO B 142       7.790 -23.080  -0.503  1.00 20.15           C  
ANISOU 1882  CD  PRO B 142     2513   3226   1918    294    285    564       C  
ATOM   1883  N   GLY B 143       6.808 -19.216   1.958  1.00 26.84           N  
ANISOU 1883  N   GLY B 143     3314   4423   2463    580    279    341       N  
ATOM   1884  CA  GLY B 143       7.260 -18.514   3.143  1.00 26.49           C  
ANISOU 1884  CA  GLY B 143     3279   4475   2310    688    253    279       C  
ATOM   1885  C   GLY B 143       8.372 -17.524   2.869  1.00 27.00           C  
ANISOU 1885  C   GLY B 143     3395   4460   2403    708    179    144       C  
ATOM   1886  O   GLY B 143       8.583 -16.648   3.711  1.00 26.78           O  
ANISOU 1886  O   GLY B 143     3379   4501   2294    801    142     64       O  
ATOM   1887  N   ASP B 144       9.102 -17.633   1.719  1.00 20.47           N  
ANISOU 1887  N   ASP B 144     2596   3493   1690    625    152    119       N  
ATOM   1888  CA  ASP B 144      10.136 -16.641   1.419  1.00 17.79           C  
ANISOU 1888  CA  ASP B 144     2292   3080   1387    636     81      5       C  
ATOM   1889  C   ASP B 144       9.440 -15.322   1.155  1.00 20.65           C  
ANISOU 1889  C   ASP B 144     2656   3448   1744    670     58    -84       C  
ATOM   1890  O   ASP B 144       8.391 -15.302   0.487  1.00 19.03           O  
ANISOU 1890  O   ASP B 144     2429   3237   1564    636     97    -58       O  
ATOM   1891  CB  ASP B 144      10.953 -17.007   0.172  1.00 18.23           C  
ANISOU 1891  CB  ASP B 144     2366   3000   1559    545     68      9       C  
ATOM   1892  CG  ASP B 144      11.938 -18.139   0.349  1.00 21.49           C  
ANISOU 1892  CG  ASP B 144     2789   3386   1991    522     71     70       C  
ATOM   1893  OD1 ASP B 144      12.260 -18.480   1.524  1.00 22.61           O  
ANISOU 1893  OD1 ASP B 144     2927   3606   2057    578     67     96       O  
ATOM   1894  OD2 ASP B 144      12.442 -18.647  -0.675  1.00 20.53           O1-
ANISOU 1894  OD2 ASP B 144     2678   3167   1954    455     73     87       O1-
ATOM   1895  N   ASP B 145       9.997 -14.222   1.672  1.00 19.40           N  
ANISOU 1895  N   ASP B 145     2521   3295   1555    736    -11   -189       N  
ATOM   1896  CA  ASP B 145       9.458 -12.870   1.472  1.00 20.97           C  
ANISOU 1896  CA  ASP B 145     2729   3485   1753    777    -50   -287       C  
ATOM   1897  C   ASP B 145       9.154 -12.556  -0.002  1.00 20.50           C  
ANISOU 1897  C   ASP B 145     2668   3319   1804    691    -44   -291       C  
ATOM   1898  O   ASP B 145       8.081 -12.034  -0.322  1.00 19.90           O  
ANISOU 1898  O   ASP B 145     2578   3262   1721    705    -25   -306       O  
ATOM   1899  CB  ASP B 145      10.431 -11.823   2.061  1.00 25.10           C  
ANISOU 1899  CB  ASP B 145     3287   3986   2263    838   -149   -400       C  
ATOM   1900  CG  ASP B 145      11.880 -11.884   1.579  1.00 40.76           C  
ANISOU 1900  CG  ASP B 145     5288   5863   4337    774   -204   -413       C  
ATOM   1901  OD1 ASP B 145      12.237 -12.853   0.861  1.00 43.34           O  
ANISOU 1901  OD1 ASP B 145     5603   6143   4722    694   -159   -333       O  
ATOM   1902  OD2 ASP B 145      12.675 -11.010   1.980  1.00 50.41           O1-
ANISOU 1902  OD2 ASP B 145     6532   7051   5569    809   -294   -502       O1-
ATOM   1903  N   ILE B 146      10.075 -12.926  -0.899  1.00 17.54           N  
ANISOU 1903  N   ILE B 146     2304   2839   1521    608    -56   -272       N  
ATOM   1904  CA  ILE B 146       9.867 -12.658  -2.320  1.00 16.21           C  
ANISOU 1904  CA  ILE B 146     2135   2576   1449    532    -50   -272       C  
ATOM   1905  C   ILE B 146       8.638 -13.372  -2.894  1.00 16.45           C  
ANISOU 1905  C   ILE B 146     2140   2628   1483    491     22   -198       C  
ATOM   1906  O   ILE B 146       7.996 -12.848  -3.800  1.00 15.98           O  
ANISOU 1906  O   ILE B 146     2076   2529   1468    462     25   -215       O  
ATOM   1907  CB  ILE B 146      11.160 -12.925  -3.142  1.00 17.87           C  
ANISOU 1907  CB  ILE B 146     2357   2685   1746    464    -75   -264       C  
ATOM   1908  CG1 ILE B 146      11.082 -12.317  -4.549  1.00 17.88           C  
ANISOU 1908  CG1 ILE B 146     2359   2596   1837    404    -86   -283       C  
ATOM   1909  CG2 ILE B 146      11.563 -14.419  -3.168  1.00 18.41           C  
ANISOU 1909  CG2 ILE B 146     2422   2756   1819    426    -28   -176       C  
ATOM   1910  CD1 ILE B 146      11.050 -10.807  -4.562  1.00 18.75           C  
ANISOU 1910  CD1 ILE B 146     2477   2678   1967    435   -153   -370       C  
ATOM   1911  N   VAL B 147       8.356 -14.587  -2.416  1.00 16.04           N  
ANISOU 1911  N   VAL B 147     2071   2631   1393    484     75   -110       N  
ATOM   1912  CA  VAL B 147       7.177 -15.368  -2.826  1.00 15.06           C  
ANISOU 1912  CA  VAL B 147     1917   2531   1276    441    136    -27       C  
ATOM   1913  C   VAL B 147       5.902 -14.657  -2.362  1.00 17.25           C  
ANISOU 1913  C   VAL B 147     2164   2902   1490    501    155    -42       C  
ATOM   1914  O   VAL B 147       4.974 -14.509  -3.161  1.00 16.57           O  
ANISOU 1914  O   VAL B 147     2058   2798   1440    465    175    -29       O  
ATOM   1915  CB  VAL B 147       7.244 -16.844  -2.356  1.00 17.22           C  
ANISOU 1915  CB  VAL B 147     2177   2833   1532    416    177     79       C  
ATOM   1916  CG1 VAL B 147       5.897 -17.555  -2.470  1.00 18.18           C  
ANISOU 1916  CG1 VAL B 147     2257   3001   1650    384    232    172       C  
ATOM   1917  CG2 VAL B 147       8.313 -17.613  -3.110  1.00 16.72           C  
ANISOU 1917  CG2 VAL B 147     2143   2665   1546    352    164     97       C  
ATOM   1918  N   LEU B 148       5.855 -14.184  -1.105  1.00 16.85           N  
ANISOU 1918  N   LEU B 148     2108   2952   1342    598    145    -75       N  
ATOM   1919  CA  LEU B 148       4.679 -13.471  -0.626  1.00 18.05           C  
ANISOU 1919  CA  LEU B 148     2231   3204   1424    673    163    -96       C  
ATOM   1920  C   LEU B 148       4.474 -12.199  -1.439  1.00 17.61           C  
ANISOU 1920  C   LEU B 148     2194   3078   1419    677    119   -193       C  
ATOM   1921  O   LEU B 148       3.340 -11.834  -1.723  1.00 19.00           O  
ANISOU 1921  O   LEU B 148     2341   3291   1588    690    145   -187       O  
ATOM   1922  CB  LEU B 148       4.788 -13.170   0.871  1.00 20.06           C  
ANISOU 1922  CB  LEU B 148     2485   3581   1555    792    154   -126       C  
ATOM   1923  CG  LEU B 148       4.863 -14.412   1.742  1.00 27.78           C  
ANISOU 1923  CG  LEU B 148     3437   4645   2473    796    203    -17       C  
ATOM   1924  CD1 LEU B 148       5.722 -14.161   2.962  1.00 29.95           C  
ANISOU 1924  CD1 LEU B 148     3740   4979   2660    887    162    -69       C  
ATOM   1925  CD2 LEU B 148       3.488 -14.968   2.051  1.00 30.70           C  
ANISOU 1925  CD2 LEU B 148     3742   5137   2788    811    280     88       C  
ATOM   1926  N   MET B 149       5.578 -11.531  -1.819  1.00 16.59           N  
ANISOU 1926  N   MET B 149     2109   2848   1346    662     51   -272       N  
ATOM   1927  CA  MET B 149       5.527 -10.305  -2.632  1.00 15.89           C  
ANISOU 1927  CA  MET B 149     2040   2678   1320    657     -1   -355       C  
ATOM   1928  C   MET B 149       4.983 -10.626  -4.034  1.00 18.58           C  
ANISOU 1928  C   MET B 149     2365   2951   1745    562     33   -305       C  
ATOM   1929  O   MET B 149       4.058  -9.959  -4.515  1.00 17.84           O  
ANISOU 1929  O   MET B 149     2258   2858   1663    573     35   -326       O  
ATOM   1930  CB  MET B 149       6.896  -9.647  -2.738  1.00 17.05           C  
ANISOU 1930  CB  MET B 149     2227   2732   1520    649    -82   -429       C  
ATOM   1931  CG  MET B 149       7.370  -9.068  -1.421  1.00 19.73           C  
ANISOU 1931  CG  MET B 149     2588   3126   1781    750   -139   -503       C  
ATOM   1932  SD  MET B 149       9.124  -8.697  -1.418  1.00 22.10           S  
ANISOU 1932  SD  MET B 149     2923   3326   2148    722   -230   -556       S  
ATOM   1933  CE  MET B 149       9.125  -7.205  -2.298  1.00 19.99           C  
ANISOU 1933  CE  MET B 149     2674   2948   1974    706   -308   -639       C  
ATOM   1934  N   ALA B 150       5.509 -11.681  -4.675  1.00 15.05           N  
ANISOU 1934  N   ALA B 150     1920   2449   1351    477     59   -238       N  
ATOM   1935  CA  ALA B 150       5.003 -12.126  -5.982  1.00 14.28           C  
ANISOU 1935  CA  ALA B 150     1812   2291   1323    392     88   -190       C  
ATOM   1936  C   ALA B 150       3.523 -12.509  -5.920  1.00 16.54           C  
ANISOU 1936  C   ALA B 150     2054   2653   1577    394    141   -131       C  
ATOM   1937  O   ALA B 150       2.758 -12.141  -6.820  1.00 15.64           O  
ANISOU 1937  O   ALA B 150     1928   2511   1502    365    145   -135       O  
ATOM   1938  CB  ALA B 150       5.830 -13.304  -6.481  1.00 14.48           C  
ANISOU 1938  CB  ALA B 150     1850   2257   1393    321    103   -133       C  
ATOM   1939  N   GLU B 151       3.089 -13.185  -4.841  1.00 16.23           N  
ANISOU 1939  N   GLU B 151     1986   2717   1465    433    180    -74       N  
ATOM   1940  CA  GLU B 151       1.698 -13.574  -4.712  1.00 16.44           C  
ANISOU 1940  CA  GLU B 151     1958   2828   1462    433    232     -2       C  
ATOM   1941  C   GLU B 151       0.800 -12.364  -4.610  1.00 17.61           C  
ANISOU 1941  C   GLU B 151     2086   3030   1575    504    225    -61       C  
ATOM   1942  O   GLU B 151      -0.277 -12.369  -5.215  1.00 17.65           O  
ANISOU 1942  O   GLU B 151     2054   3048   1604    476    250    -26       O  
ATOM   1943  CB  GLU B 151       1.514 -14.480  -3.503  1.00 17.84           C  
ANISOU 1943  CB  GLU B 151     2102   3113   1564    466    275     81       C  
ATOM   1944  CG  GLU B 151       2.041 -15.889  -3.737  1.00 20.87           C  
ANISOU 1944  CG  GLU B 151     2493   3442   1995    383    290    167       C  
ATOM   1945  CD  GLU B 151       1.997 -16.816  -2.537  1.00 33.23           C  
ANISOU 1945  CD  GLU B 151     4029   5103   3493    411    327    258       C  
ATOM   1946  OE1 GLU B 151       1.818 -16.324  -1.398  1.00 32.57           O  
ANISOU 1946  OE1 GLU B 151     3927   5136   3311    507    337    242       O  
ATOM   1947  OE2 GLU B 151       2.156 -18.042  -2.737  1.00 25.18           O1-
ANISOU 1947  OE2 GLU B 151     3006   4043   2519    340    341    347       O1-
ATOM   1948  N   ALA B 152       1.243 -11.310  -3.891  1.00 17.43           N  
ANISOU 1948  N   ALA B 152     2091   3030   1502    597    183   -156       N  
ATOM   1949  CA  ALA B 152       0.459 -10.074  -3.761  1.00 18.08           C  
ANISOU 1949  CA  ALA B 152     2165   3155   1552    679    165   -228       C  
ATOM   1950  C   ALA B 152       0.363  -9.370  -5.112  1.00 18.78           C  
ANISOU 1950  C   ALA B 152     2271   3130   1735    623    130   -270       C  
ATOM   1951  O   ALA B 152      -0.721  -8.926  -5.522  1.00 18.25           O  
ANISOU 1951  O   ALA B 152     2173   3090   1672    637    145   -268       O  
ATOM   1952  CB  ALA B 152       1.086  -9.146  -2.726  1.00 20.31           C  
ANISOU 1952  CB  ALA B 152     2483   3466   1767    789    110   -330       C  
ATOM   1953  N   LEU B 153       1.481  -9.308  -5.849  1.00 15.75           N  
ANISOU 1953  N   LEU B 153     1931   2625   1428    558     88   -297       N  
ATOM   1954  CA  LEU B 153       1.461  -8.681  -7.181  1.00 15.89           C  
ANISOU 1954  CA  LEU B 153     1964   2540   1534    502     58   -324       C  
ATOM   1955  C   LEU B 153       0.586  -9.465  -8.170  1.00 16.07           C  
ANISOU 1955  C   LEU B 153     1954   2557   1596    422    106   -244       C  
ATOM   1956  O   LEU B 153      -0.123  -8.870  -8.984  1.00 15.77           O  
ANISOU 1956  O   LEU B 153     1906   2495   1593    411     98   -257       O  
ATOM   1957  CB  LEU B 153       2.888  -8.535  -7.761  1.00 15.41           C  
ANISOU 1957  CB  LEU B 153     1947   2365   1542    449      9   -353       C  
ATOM   1958  CG  LEU B 153       3.792  -7.499  -7.078  1.00 17.46           C  
ANISOU 1958  CG  LEU B 153     2241   2598   1796    511    -63   -442       C  
ATOM   1959  CD1 LEU B 153       5.200  -7.622  -7.555  1.00 20.38           C  
ANISOU 1959  CD1 LEU B 153     2636   2875   2231    451    -98   -443       C  
ATOM   1960  CD2 LEU B 153       3.286  -6.077  -7.279  1.00 20.37           C  
ANISOU 1960  CD2 LEU B 153     2619   2939   2183    562   -116   -518       C  
ATOM   1961  N   GLU B 154       0.615 -10.809  -8.079  1.00 15.23           N  
ANISOU 1961  N   GLU B 154     1831   2471   1484    370    149   -161       N  
ATOM   1962  CA  GLU B 154      -0.201 -11.646  -8.958  1.00 15.17           C  
ANISOU 1962  CA  GLU B 154     1795   2452   1518    293    183    -86       C  
ATOM   1963  C   GLU B 154      -1.703 -11.463  -8.669  1.00 16.51           C  
ANISOU 1963  C   GLU B 154     1904   2718   1650    327    216    -52       C  
ATOM   1964  O   GLU B 154      -2.497 -11.439  -9.598  1.00 15.36           O  
ANISOU 1964  O   GLU B 154     1738   2551   1547    283    219    -31       O  
ATOM   1965  CB  GLU B 154       0.213 -13.108  -8.837  1.00 15.94           C  
ANISOU 1965  CB  GLU B 154     1893   2538   1625    233    209     -8       C  
ATOM   1966  CG  GLU B 154      -0.501 -14.026  -9.807  1.00 17.45           C  
ANISOU 1966  CG  GLU B 154     2066   2693   1871    147    225     61       C  
ATOM   1967  CD  GLU B 154      -0.177 -15.500  -9.668  1.00 20.68           C  
ANISOU 1967  CD  GLU B 154     2478   3084   2296     92    242    139       C  
ATOM   1968  OE1 GLU B 154       0.214 -15.946  -8.559  1.00 23.17           O  
ANISOU 1968  OE1 GLU B 154     2787   3452   2564    125    259    169       O  
ATOM   1969  OE2 GLU B 154      -0.463 -16.231 -10.643  1.00 25.16           O1-
ANISOU 1969  OE2 GLU B 154     3049   3588   2922     18    235    175       O1-
ATOM   1970  N   LYS B 155      -2.075 -11.360  -7.400  1.00 17.22           N  
ANISOU 1970  N   LYS B 155     1963   2923   1655    410    241    -43       N  
ATOM   1971  CA  LYS B 155      -3.484 -11.114  -7.051  1.00 18.10           C  
ANISOU 1971  CA  LYS B 155     2009   3146   1721    459    277     -9       C  
ATOM   1972  C   LYS B 155      -3.947  -9.784  -7.689  1.00 19.76           C  
ANISOU 1972  C   LYS B 155     2228   3326   1954    498    242    -90       C  
ATOM   1973  O   LYS B 155      -5.048  -9.709  -8.252  1.00 19.69           O  
ANISOU 1973  O   LYS B 155     2173   3342   1965    480    260    -55       O  
ATOM   1974  CB  LYS B 155      -3.673 -11.074  -5.530  1.00 22.08           C  
ANISOU 1974  CB  LYS B 155     2484   3788   2116    564    307      0       C  
ATOM   1975  CG  LYS B 155      -3.659 -12.455  -4.878  1.00 26.24           C  
ANISOU 1975  CG  LYS B 155     2977   4377   2616    529    355    113       C  
ATOM   1976  CD  LYS B 155      -3.861 -12.381  -3.369  1.00 37.53           C  
ANISOU 1976  CD  LYS B 155     4385   5950   3926    644    382    117       C  
ATOM   1977  CE  LYS B 155      -3.874 -13.748  -2.733  1.00 50.40           C  
ANISOU 1977  CE  LYS B 155     5969   7654   5527    611    434    249       C  
ATOM   1978  NZ  LYS B 155      -2.564 -14.444  -2.851  1.00 60.87           N1+
ANISOU 1978  NZ  LYS B 155     7349   8874   6906    534    411    263       N1+
ATOM   1979  N   LEU B 156      -3.093  -8.754  -7.614  1.00 17.21           N  
ANISOU 1979  N   LEU B 156     1962   2943   1635    547    188   -193       N  
ATOM   1980  CA  LEU B 156      -3.368  -7.445  -8.213  1.00 16.93           C  
ANISOU 1980  CA  LEU B 156     1943   2857   1630    582    142   -271       C  
ATOM   1981  C   LEU B 156      -3.477  -7.547  -9.746  1.00 16.95           C  
ANISOU 1981  C   LEU B 156     1952   2760   1727    481    131   -247       C  
ATOM   1982  O   LEU B 156      -4.418  -7.029 -10.351  1.00 16.53           O  
ANISOU 1982  O   LEU B 156     1873   2714   1693    487    129   -248       O  
ATOM   1983  CB  LEU B 156      -2.310  -6.429  -7.767  1.00 17.90           C  
ANISOU 1983  CB  LEU B 156     2127   2923   1750    643     75   -376       C  
ATOM   1984  CG  LEU B 156      -2.476  -4.975  -8.236  1.00 20.95           C  
ANISOU 1984  CG  LEU B 156     2539   3248   2173    690     13   -463       C  
ATOM   1985  CD1 LEU B 156      -3.858  -4.383  -7.835  1.00 22.12           C  
ANISOU 1985  CD1 LEU B 156     2643   3499   2263    787     34   -478       C  
ATOM   1986  CD2 LEU B 156      -1.339  -4.130  -7.706  1.00 23.05           C  
ANISOU 1986  CD2 LEU B 156     2862   3452   2444    739    -62   -557       C  
ATOM   1987  N   PHE B 157      -2.563  -8.295 -10.368  1.00 15.62           N  
ANISOU 1987  N   PHE B 157     1816   2509   1609    393    126   -220       N  
ATOM   1988  CA  PHE B 157      -2.562  -8.556 -11.798  1.00 14.19           C  
ANISOU 1988  CA  PHE B 157     1645   2243   1504    302    117   -194       C  
ATOM   1989  C   PHE B 157      -3.930  -9.177 -12.181  1.00 15.58           C  
ANISOU 1989  C   PHE B 157     1763   2475   1681    267    155   -122       C  
ATOM   1990  O   PHE B 157      -4.538  -8.738 -13.153  1.00 15.48           O  
ANISOU 1990  O   PHE B 157     1742   2432   1707    244    140   -127       O  
ATOM   1991  CB  PHE B 157      -1.406  -9.498 -12.119  1.00 14.72           C  
ANISOU 1991  CB  PHE B 157     1748   2244   1601    233    117   -170       C  
ATOM   1992  CG  PHE B 157      -1.455 -10.076 -13.496  1.00 13.98           C  
ANISOU 1992  CG  PHE B 157     1663   2081   1567    146    116   -134       C  
ATOM   1993  CD1 PHE B 157      -1.110  -9.310 -14.596  1.00 15.23           C  
ANISOU 1993  CD1 PHE B 157     1848   2164   1775    125     82   -170       C  
ATOM   1994  CD2 PHE B 157      -1.819 -11.408 -13.700  1.00 18.26           C  
ANISOU 1994  CD2 PHE B 157     2189   2632   2117     86    145    -63       C  
ATOM   1995  CE1 PHE B 157      -1.159  -9.850 -15.891  1.00 16.39           C  
ANISOU 1995  CE1 PHE B 157     2006   2258   1964     56     81   -140       C  
ATOM   1996  CE2 PHE B 157      -1.846 -11.952 -14.990  1.00 20.95           C  
ANISOU 1996  CE2 PHE B 157     2546   2907   2509     14    134    -42       C  
ATOM   1997  CZ  PHE B 157      -1.514 -11.166 -16.072  1.00 17.64           C  
ANISOU 1997  CZ  PHE B 157     2154   2425   2124      4    105    -84       C  
ATOM   1998  N   LEU B 158      -4.381 -10.186 -11.434  1.00 16.00           N  
ANISOU 1998  N   LEU B 158     1776   2608   1698    261    199    -51       N  
ATOM   1999  CA  LEU B 158      -5.650 -10.854 -11.739  1.00 18.67           C  
ANISOU 1999  CA  LEU B 158     2050   2997   2046    218    229     31       C  
ATOM   2000  C   LEU B 158      -6.861  -9.947 -11.564  1.00 20.98           C  
ANISOU 2000  C   LEU B 158     2289   3373   2309    286    238     20       C  
ATOM   2001  O   LEU B 158      -7.791 -10.009 -12.392  1.00 20.87           O  
ANISOU 2001  O   LEU B 158     2238   3357   2333    244    237     55       O  
ATOM   2002  CB  LEU B 158      -5.801 -12.182 -10.990  1.00 20.56           C  
ANISOU 2002  CB  LEU B 158     2253   3294   2264    186    269    125       C  
ATOM   2003  CG  LEU B 158      -4.794 -13.282 -11.365  1.00 24.71           C  
ANISOU 2003  CG  LEU B 158     2827   3729   2833    107    257    149       C  
ATOM   2004  CD1 LEU B 158      -4.843 -14.416 -10.352  1.00 26.57           C  
ANISOU 2004  CD1 LEU B 158     3030   4028   3039     97    292    237       C  
ATOM   2005  CD2 LEU B 158      -5.029 -13.824 -12.773  1.00 27.67           C  
ANISOU 2005  CD2 LEU B 158     3216   4014   3284     14    231    168       C  
ATOM   2006  N   GLN B 159      -6.820  -9.048 -10.566  1.00 18.63           N  
ANISOU 2006  N   GLN B 159     1992   3140   1946    396    240    -37       N  
ATOM   2007  CA  GLN B 159      -7.889  -8.060 -10.360  1.00 19.26           C  
ANISOU 2007  CA  GLN B 159     2029   3298   1992    483    244    -64       C  
ATOM   2008  C   GLN B 159      -7.968  -7.120 -11.559  1.00 21.25           C  
ANISOU 2008  C   GLN B 159     2310   3455   2308    466    196   -121       C  
ATOM   2009  O   GLN B 159      -9.068  -6.822 -12.025  1.00 21.70           O  
ANISOU 2009  O   GLN B 159     2319   3549   2376    473    202   -100       O  
ATOM   2010  CB  GLN B 159      -7.659  -7.261  -9.085  1.00 20.83           C  
ANISOU 2010  CB  GLN B 159     2239   3571   2106    614    242   -133       C  
ATOM   2011  CG  GLN B 159      -7.920  -8.083  -7.825  1.00 23.68           C  
ANISOU 2011  CG  GLN B 159     2549   4065   2382    654    300    -63       C  
ATOM   2012  CD  GLN B 159      -7.484  -7.392  -6.559  1.00 41.95           C  
ANISOU 2012  CD  GLN B 159     4888   6448   4603    788    291   -141       C  
ATOM   2013  NE2 GLN B 159      -8.139  -7.723  -5.455  1.00 43.25           N  
ANISOU 2013  NE2 GLN B 159     4988   6772   4673    869    346    -90       N  
ATOM   2014  OE1 GLN B 159      -6.548  -6.584  -6.540  1.00 32.04           O  
ANISOU 2014  OE1 GLN B 159     3707   5109   3359    820    232   -243       O  
ATOM   2015  N   LYS B 160      -6.809  -6.714 -12.121  1.00 17.43           N  
ANISOU 2015  N   LYS B 160     1900   2851   1870    436    148   -182       N  
ATOM   2016  CA  LYS B 160      -6.819  -5.822 -13.268  1.00 16.83           C  
ANISOU 2016  CA  LYS B 160     1851   2686   1855    418    102   -224       C  
ATOM   2017  C   LYS B 160      -7.123  -6.522 -14.562  1.00 18.26           C  
ANISOU 2017  C   LYS B 160     2023   2819   2095    313    106   -166       C  
ATOM   2018  O   LYS B 160      -7.859  -5.976 -15.401  1.00 17.77           O  
ANISOU 2018  O   LYS B 160     1944   2743   2064    308     89   -167       O  
ATOM   2019  CB  LYS B 160      -5.501  -5.044 -13.370  1.00 18.84           C  
ANISOU 2019  CB  LYS B 160     2178   2840   2140    429     48   -300       C  
ATOM   2020  CG  LYS B 160      -5.258  -4.133 -12.176  1.00 21.42           C  
ANISOU 2020  CG  LYS B 160     2522   3199   2416    542     22   -377       C  
ATOM   2021  CD  LYS B 160      -6.424  -3.167 -11.920  1.00 23.75           C  
ANISOU 2021  CD  LYS B 160     2785   3556   2682    639     14   -413       C  
ATOM   2022  CE  LYS B 160      -6.198  -2.292 -10.725  1.00 32.15           C  
ANISOU 2022  CE  LYS B 160     3874   4654   3689    763    -18   -500       C  
ATOM   2023  NZ  LYS B 160      -7.391  -1.449 -10.464  1.00 31.23           N1+
ANISOU 2023  NZ  LYS B 160     3723   4609   3535    869    -20   -533       N1+
ATOM   2024  N   ILE B 161      -6.627  -7.755 -14.748  1.00 17.65           N  
ANISOU 2024  N   ILE B 161     1957   2718   2033    233    124   -114       N  
ATOM   2025  CA  ILE B 161      -6.888  -8.520 -15.968  1.00 17.62           C  
ANISOU 2025  CA  ILE B 161     1950   2664   2080    138    119    -66       C  
ATOM   2026  C   ILE B 161      -8.383  -8.827 -16.102  1.00 18.42           C  
ANISOU 2026  C   ILE B 161     1978   2840   2181    126    139     -7       C  
ATOM   2027  O   ILE B 161      -8.873  -8.991 -17.218  1.00 17.31           O  
ANISOU 2027  O   ILE B 161     1832   2664   2083     70    119     13       O  
ATOM   2028  CB  ILE B 161      -6.007  -9.812 -16.054  1.00 21.86           C  
ANISOU 2028  CB  ILE B 161     2519   3155   2631     68    128    -32       C  
ATOM   2029  CG1 ILE B 161      -4.547  -9.464 -16.413  1.00 23.15           C  
ANISOU 2029  CG1 ILE B 161     2752   3232   2814     64    101    -86       C  
ATOM   2030  CG2 ILE B 161      -6.571 -10.888 -17.030  1.00 26.57           C  
ANISOU 2030  CG2 ILE B 161     3103   3724   3269    -21    123     27       C  
ATOM   2031  CD1 ILE B 161      -4.336  -8.910 -17.881  1.00 21.19           C  
ANISOU 2031  CD1 ILE B 161     2535   2903   2612     30     66   -109       C  
ATOM   2032  N   ASN B 162      -9.079  -8.952 -14.960  1.00 16.98           N  
ANISOU 2032  N   ASN B 162     1737   2768   1948    180    177     27       N  
ATOM   2033  CA  ASN B 162     -10.508  -9.214 -14.943  1.00 17.49           C  
ANISOU 2033  CA  ASN B 162     1716   2921   2009    175    200     96       C  
ATOM   2034  C   ASN B 162     -11.273  -8.201 -15.830  1.00 18.58           C  
ANISOU 2034  C   ASN B 162     1839   3047   2172    197    171     63       C  
ATOM   2035  O   ASN B 162     -12.303  -8.546 -16.409  1.00 17.81           O  
ANISOU 2035  O   ASN B 162     1687   2978   2104    153    170    120       O  
ATOM   2036  CB  ASN B 162     -10.989  -9.116 -13.487  1.00 19.15           C  
ANISOU 2036  CB  ASN B 162     1868   3265   2144    264    248    121       C  
ATOM   2037  CG  ASN B 162     -12.493  -9.268 -13.305  1.00 26.15           C  
ANISOU 2037  CG  ASN B 162     2650   4268   3018    276    280    199       C  
ATOM   2038  ND2 ASN B 162     -13.056 -10.211 -14.026  1.00 19.84           N  
ANISOU 2038  ND2 ASN B 162     1813   3449   2276    174    273    279       N  
ATOM   2039  OD1 ASN B 162     -13.159  -8.539 -12.539  1.00 24.38           O  
ANISOU 2039  OD1 ASN B 162     2377   4153   2734    381    306    188       O  
ATOM   2040  N   GLU B 163     -10.793  -6.953 -15.913  1.00 15.47           N  
ANISOU 2040  N   GLU B 163     1493   2611   1773    264    143    -23       N  
ATOM   2041  CA  GLU B 163     -11.433  -5.878 -16.667  1.00 16.31           C  
ANISOU 2041  CA  GLU B 163     1592   2702   1904    296    112    -56       C  
ATOM   2042  C   GLU B 163     -10.731  -5.586 -17.973  1.00 17.28           C  
ANISOU 2042  C   GLU B 163     1779   2702   2084    237     66    -87       C  
ATOM   2043  O   GLU B 163     -10.967  -4.528 -18.562  1.00 17.38           O  
ANISOU 2043  O   GLU B 163     1802   2683   2119    271     32   -124       O  
ATOM   2044  CB  GLU B 163     -11.600  -4.628 -15.786  1.00 19.00           C  
ANISOU 2044  CB  GLU B 163     1930   3091   2199    425    108   -123       C  
ATOM   2045  CG  GLU B 163     -12.490  -4.913 -14.585  1.00 25.56           C  
ANISOU 2045  CG  GLU B 163     2683   4068   2960    496    161    -83       C  
ATOM   2046  CD  GLU B 163     -12.773  -3.699 -13.725  1.00 50.02           C  
ANISOU 2046  CD  GLU B 163     5778   7226   6002    640    155   -156       C  
ATOM   2047  OE1 GLU B 163     -12.014  -3.472 -12.756  1.00 53.16           O  
ANISOU 2047  OE1 GLU B 163     6218   7625   6354    704    151   -212       O  
ATOM   2048  OE2 GLU B 163     -13.750  -2.971 -14.021  1.00 41.06           O1-
ANISOU 2048  OE2 GLU B 163     4599   6134   4867    695    150   -161       O1-
ATOM   2049  N   LEU B 164      -9.928  -6.527 -18.471  1.00 15.55           N  
ANISOU 2049  N   LEU B 164     1599   2419   1889    153     63    -66       N  
ATOM   2050  CA  LEU B 164      -9.314  -6.351 -19.784  1.00 15.57           C  
ANISOU 2050  CA  LEU B 164     1655   2324   1937    100     25    -84       C  
ATOM   2051  C   LEU B 164     -10.449  -6.171 -20.815  1.00 16.93           C  
ANISOU 2051  C   LEU B 164     1789   2507   2135     77      6    -57       C  
ATOM   2052  O   LEU B 164     -11.434  -6.936 -20.808  1.00 16.43           O  
ANISOU 2052  O   LEU B 164     1670   2500   2072     43     20     -2       O  
ATOM   2053  CB  LEU B 164      -8.559  -7.635 -20.171  1.00 15.82           C  
ANISOU 2053  CB  LEU B 164     1721   2310   1982     18     31    -54       C  
ATOM   2054  CG  LEU B 164      -7.774  -7.617 -21.481  1.00 16.64           C  
ANISOU 2054  CG  LEU B 164     1881   2325   2118    -29      0    -70       C  
ATOM   2055  CD1 LEU B 164      -6.506  -6.785 -21.338  1.00 16.19           C  
ANISOU 2055  CD1 LEU B 164     1874   2214   2064      4    -12   -118       C  
ATOM   2056  CD2 LEU B 164      -7.374  -9.030 -21.880  1.00 18.90           C  
ANISOU 2056  CD2 LEU B 164     2189   2580   2411   -101      4    -39       C  
ATOM   2057  N   PRO B 165     -10.353  -5.218 -21.740  1.00 15.20           N  
ANISOU 2057  N   PRO B 165     1598   2235   1943     87    -30    -87       N  
ATOM   2058  CA  PRO B 165     -11.435  -5.081 -22.723  1.00 16.29           C  
ANISOU 2058  CA  PRO B 165     1700   2387   2101     67    -51    -59       C  
ATOM   2059  C   PRO B 165     -11.424  -6.204 -23.766  1.00 16.85           C  
ANISOU 2059  C   PRO B 165     1785   2427   2191    -25    -65    -23       C  
ATOM   2060  O   PRO B 165     -10.518  -7.053 -23.817  1.00 16.73           O  
ANISOU 2060  O   PRO B 165     1812   2371   2174    -69    -58    -22       O  
ATOM   2061  CB  PRO B 165     -11.262  -3.666 -23.254  1.00 18.42           C  
ANISOU 2061  CB  PRO B 165     1997   2612   2392    115    -86   -100       C  
ATOM   2062  CG  PRO B 165      -9.814  -3.354 -23.029  1.00 18.57           C  
ANISOU 2062  CG  PRO B 165     2079   2560   2415    121    -93   -137       C  
ATOM   2063  CD  PRO B 165      -9.304  -4.191 -21.905  1.00 15.64           C  
ANISOU 2063  CD  PRO B 165     1711   2218   2014    119    -58   -138       C  
ATOM   2064  N   THR B 166     -12.515  -6.282 -24.522  1.00 14.88           N  
ANISOU 2064  N   THR B 166     1495   2202   1958    -49    -86      7       N  
ATOM   2065  CA  THR B 166     -12.690  -7.336 -25.522  1.00 14.55           C  
ANISOU 2065  CA  THR B 166     1463   2133   1933   -130   -112     36       C  
ATOM   2066  C   THR B 166     -11.786  -7.144 -26.726  1.00 17.11           C  
ANISOU 2066  C   THR B 166     1859   2381   2260   -149   -141      8       C  
ATOM   2067  O   THR B 166     -11.300  -6.043 -27.021  1.00 17.50           O  
ANISOU 2067  O   THR B 166     1936   2403   2310   -107   -148    -19       O  
ATOM   2068  CB  THR B 166     -14.154  -7.482 -25.925  1.00 16.82           C  
ANISOU 2068  CB  THR B 166     1679   2474   2238   -150   -134     78       C  
ATOM   2069  CG2 THR B 166     -15.018  -7.886 -24.768  1.00 19.26           C  
ANISOU 2069  CG2 THR B 166     1906   2868   2542   -141   -100    125       C  
ATOM   2070  OG1 THR B 166     -14.573  -6.230 -26.439  1.00 18.26           O  
ANISOU 2070  OG1 THR B 166     1852   2662   2422    -98   -152     58       O  
ATOM   2071  N   GLU B 167     -11.584  -8.248 -27.441  1.00 15.63           N  
ANISOU 2071  N   GLU B 167     1701   2162   2076   -211   -162     18       N  
ATOM   2072  CA  GLU B 167     -10.747  -8.286 -28.637  1.00 14.81           C  
ANISOU 2072  CA  GLU B 167     1663   2002   1963   -226   -186     -4       C  
ATOM   2073  C   GLU B 167     -11.528  -7.708 -29.825  1.00 16.27           C  
ANISOU 2073  C   GLU B 167     1836   2194   2151   -224   -226      2       C  
ATOM   2074  O   GLU B 167     -12.727  -7.964 -29.984  1.00 18.30           O  
ANISOU 2074  O   GLU B 167     2044   2487   2423   -245   -251     26       O  
ATOM   2075  CB  GLU B 167     -10.372  -9.750 -28.942  1.00 15.56           C  
ANISOU 2075  CB  GLU B 167     1794   2063   2055   -281   -200     -2       C  
ATOM   2076  CG  GLU B 167      -9.452  -9.925 -30.145  1.00 16.30           C  
ANISOU 2076  CG  GLU B 167     1958   2110   2126   -284   -220    -28       C  
ATOM   2077  CD  GLU B 167      -9.046 -11.355 -30.449  1.00 15.94           C  
ANISOU 2077  CD  GLU B 167     1955   2026   2074   -324   -240    -38       C  
ATOM   2078  OE1 GLU B 167      -9.475 -12.273 -29.707  1.00 17.42           O  
ANISOU 2078  OE1 GLU B 167     2120   2214   2286   -360   -243    -19       O  
ATOM   2079  OE2 GLU B 167      -8.379 -11.564 -31.493  1.00 15.56           O1-
ANISOU 2079  OE2 GLU B 167     1963   1950   1997   -316   -259    -62       O1-
ATOM   2080  N   GLU B 168     -10.823  -6.963 -30.682  1.00 16.68           N  
ANISOU 2080  N   GLU B 168     1931   2215   2191   -201   -236    -12       N  
ATOM   2081  CA  GLU B 168     -11.374  -6.393 -31.922  1.00 22.50           C  
ANISOU 2081  CA  GLU B 168     2667   2959   2924   -195   -274     -3       C  
ATOM   2082  C   GLU B 168     -11.556  -7.477 -33.003  1.00 58.55           C  
ANISOU 2082  C   GLU B 168     7262   7515   7468   -239   -314     -6       C  
ATOM   2083  O   GLU B 168     -12.463  -7.401 -33.844  1.00 25.51           O  
ANISOU 2083  O   GLU B 168     3060   3351   3283   -248   -356      4       O  
ATOM   2084  CB  GLU B 168     -10.467  -5.258 -32.435  1.00 24.14           C  
ANISOU 2084  CB  GLU B 168     2908   3138   3126   -157   -269     -5       C  
ATOM   2085  CG  GLU B 168     -10.491  -4.031 -31.527  1.00 32.52           C  
ANISOU 2085  CG  GLU B 168     3942   4198   4216   -109   -253     -8       C  
ATOM   2086  CD  GLU B 168      -9.213  -3.225 -31.368  1.00 52.44           C  
ANISOU 2086  CD  GLU B 168     6501   6676   6749    -84   -241    -13       C  
ATOM   2087  OE1 GLU B 168      -8.925  -2.782 -30.228  1.00 29.49           O  
ANISOU 2087  OE1 GLU B 168     3586   3758   3861    -56   -224    -32       O  
ATOM   2088  OE2 GLU B 168      -8.528  -2.992 -32.392  1.00 44.48           O1-
ANISOU 2088  OE2 GLU B 168     5525   5646   5731    -91   -250      6       O1-
TER   
HETATM 2089  N   53W B 201      13.219 -14.005  -8.030  1.00 22.37           N  
HETATM 2090  C   53W B 201      12.545 -11.704  -8.420  1.00 20.16           C  
HETATM 2091  O   53W B 201      14.108 -14.719  -7.179  1.00 23.93           O  
HETATM 2092  C1  53W B 201      13.365 -12.747  -7.735  1.00 19.77           C  
HETATM 2093  N1  53W B 201      15.875  -7.817  -6.701  1.00 20.63           N  
HETATM 2094  O1  53W B 201      19.809  -5.700  -1.591  1.00 54.36           O  
HETATM 2095  C2  53W B 201      14.344 -12.576  -6.706  1.00 20.06           C  
HETATM 2096  N2  53W B 201      15.775  -7.681  -4.465  1.00 27.61           N  
HETATM 2097  O2  53W B 201      22.331  -7.168  -5.717  1.00 26.19           O  
HETATM 2098  C3  53W B 201      14.756 -13.832  -6.398  1.00 23.28           C  
HETATM 2099  N3  53W B 201      17.658  -7.512  -1.119  1.00 48.18           N  
HETATM 2100  C4  53W B 201      15.658 -14.396  -5.367  1.00 25.15           C  
HETATM 2101  C5  53W B 201      14.782 -11.329  -6.059  1.00 19.78           C  
HETATM 2102  C6  53W B 201      14.723 -11.231  -4.672  1.00 23.74           C  
HETATM 2103  C7  53W B 201      15.059 -10.064  -4.019  1.00 26.14           C  
HETATM 2104  C8  53W B 201      15.471  -8.990  -4.788  1.00 24.96           C  
HETATM 2105  C9  53W B 201      15.548  -9.059  -6.173  1.00 19.14           C  
HETATM 2106  C10 53W B 201      15.208 -10.243  -6.826  1.00 19.39           C  
HETATM 2107  C11 53W B 201      15.974  -7.025  -5.653  1.00 22.65           C  
HETATM 2108  C12 53W B 201      15.946  -7.249  -3.074  1.00 34.50           C  
HETATM 2109  C13 53W B 201      17.136  -7.960  -2.423  1.00 41.58           C  
HETATM 2110  C14 53W B 201      17.531  -6.072  -0.873  1.00 50.80           C  
HETATM 2111  C15 53W B 201      18.452  -5.312  -1.785  1.00 52.81           C  
HETATM 2112  C16 53W B 201      19.972  -7.097  -1.818  1.00 53.25           C  
HETATM 2113  C17 53W B 201      19.059  -7.920  -0.942  1.00 51.36           C  
HETATM 2114  C18 53W B 201      16.148  -5.548  -5.754  1.00 24.70           C  
HETATM 2115  C19 53W B 201      17.165  -5.115  -6.812  1.00 23.79           C  
HETATM 2116  C20 53W B 201      18.562  -5.600  -6.494  1.00 24.10           C  
HETATM 2117  C21 53W B 201      19.219  -6.469  -7.347  1.00 24.12           C  
HETATM 2118  C22 53W B 201      20.486  -6.942  -7.053  1.00 24.21           C  
HETATM 2119  C23 53W B 201      21.102  -6.573  -5.872  1.00 22.40           C  
HETATM 2120  C24 53W B 201      20.466  -5.694  -5.008  1.00 22.60           C  
HETATM 2121  C25 53W B 201      19.214  -5.198  -5.336  1.00 25.43           C  
HETATM 2122  C26 53W B 201      23.067  -6.912  -4.520  1.00 27.64           C  
HETATM 2123  H   53W B 201      12.094 -12.110  -9.325  1.00 20.63           H  
HETATM 2124  H1  53W B 201      13.152 -10.845  -8.701  1.00 19.50           H  
HETATM 2125  H2  53W B 201      11.732 -11.332  -7.798  1.00 20.80           H  
HETATM 2126  H3  53W B 201      15.186 -14.453  -4.387  1.00 25.44           H  
HETATM 2127  H4  53W B 201      15.975 -15.404  -5.632  1.00 24.79           H  
HETATM 2128  H5  53W B 201      16.546 -13.773  -5.263  1.00 25.54           H  
HETATM 2129  H6  53W B 201      14.404 -12.086  -4.077  1.00 24.33           H  
HETATM 2130  H7  53W B 201      14.963 -10.007  -2.936  1.00 26.88           H  
HETATM 2131  H8  53W B 201      15.291 -10.278  -7.911  1.00 20.56           H  
HETATM 2132  H9  53W B 201      16.025  -6.164  -3.090  1.00 34.62           H  
HETATM 2133  H10 53W B 201      15.010  -7.493  -2.575  1.00 34.39           H  
HETATM 2134  H11 53W B 201      17.952  -7.976  -3.145  1.00 41.51           H  
HETATM 2135  H12 53W B 201      16.905  -9.018  -2.311  1.00 41.78           H  
HETATM 2136  H13 53W B 201      17.813  -5.907   0.165  1.00 50.79           H  
HETATM 2137  H14 53W B 201      16.501  -5.726  -0.918  1.00 50.72           H  
HETATM 2138  H15 53W B 201      18.265  -5.550  -2.830  1.00 52.82           H  
HETATM 2139  H16 53W B 201      18.325  -4.231  -1.729  1.00 52.90           H  
HETATM 2140  H17 53W B 201      20.055  -7.350  -2.873  1.00 53.22           H  
HETATM 2141  H18 53W B 201      21.002  -7.244  -1.497  1.00 53.30           H  
HETATM 2142  H19 53W B 201      19.319  -7.839   0.112  1.00 51.47           H  
HETATM 2143  H20 53W B 201      19.155  -8.974  -1.199  1.00 51.48           H  
HETATM 2144  H21 53W B 201      16.455  -5.118  -4.803  1.00 24.63           H  
HETATM 2145  H22 53W B 201      15.189  -5.087  -5.986  1.00 25.46           H  
HETATM 2146  H23 53W B 201      16.856  -5.479  -7.790  1.00 24.61           H  
HETATM 2147  H24 53W B 201      17.170  -4.034  -6.930  1.00 24.18           H  
HETATM 2148  H25 53W B 201      18.737  -6.787  -8.269  1.00 24.81           H  
HETATM 2149  H26 53W B 201      20.997  -7.601  -7.753  1.00 24.93           H  
HETATM 2150  H27 53W B 201      20.882  -5.374  -4.056  1.00 22.95           H  
HETATM 2151  H28 53W B 201      18.759  -4.446  -4.695  1.00 25.50           H  
HETATM 2152  H29 53W B 201      23.201  -5.848  -4.328  1.00 28.10           H  
HETATM 2153  H30 53W B 201      24.030  -7.419  -4.481  1.00 27.61           H  
HETATM 2154  H31 53W B 201      22.431  -7.342  -3.749  1.00 26.79           H  
CONECT  961  963  964
CONECT  962  964  995  996  997
CONECT  963  961  970
CONECT  964  961  962  967
CONECT  965  977  979
CONECT  966  983  984
CONECT  967  964  970  973
CONECT  968  976  979  980
CONECT  969  991  994
CONECT  970  963  967  972
CONECT  971  981  982  985
CONECT  972  970  998  999 1000
CONECT  973  967  974  978
CONECT  974  973  975 1001
CONECT  975  974  976 1002
CONECT  976  968  975  977
CONECT  977  965  976  978
CONECT  978  973  977 1003
CONECT  979  965  968  986
CONECT  980  968  981 1004 1005
CONECT  981  971  980 1006 1007
CONECT  982  971  983 1008 1009
CONECT  983  966  982 1010 1011
CONECT  984  966  985 1012 1013
CONECT  985  971  984 1014 1015
CONECT  986  979  987 1016 1017
CONECT  987  986  988 1018 1019
CONECT  988  987  989  993
CONECT  989  988  990 1020
CONECT  990  989  991 1021
CONECT  991  969  990  992
CONECT  992  991  993 1022
CONECT  993  988  992 1023
CONECT  994  969 1024 1025 1026
CONECT  995  962
CONECT  996  962
CONECT  997  962
CONECT  998  972
CONECT  999  972
CONECT 1000  972
CONECT 1001  974
CONECT 1002  975
CONECT 1003  978
CONECT 1004  980
CONECT 1005  980
CONECT 1006  981
CONECT 1007  981
CONECT 1008  982
CONECT 1009  982
CONECT 1010  983
CONECT 1011  983
CONECT 1012  984
CONECT 1013  984
CONECT 1014  985
CONECT 1015  985
CONECT 1016  986
CONECT 1017  986
CONECT 1018  987
CONECT 1019  987
CONECT 1020  989
CONECT 1021  990
CONECT 1022  992
CONECT 1023  993
CONECT 1024  994
CONECT 1025  994
CONECT 1026  994
CONECT 2089 2091 2092
CONECT 2090 2092 2123 2124 2125
CONECT 2091 2089 2098
CONECT 2092 2089 2090 2095
CONECT 2093 2105 2107
CONECT 2094 2111 2112
CONECT 2095 2092 2098 2101
CONECT 2096 2104 2107 2108
CONECT 2097 2119 2122
CONECT 2098 2091 2095 2100
CONECT 2099 2109 2110 2113
CONECT 2100 2098 2126 2127 2128
CONECT 2101 2095 2102 2106
CONECT 2102 2101 2103 2129
CONECT 2103 2102 2104 2130
CONECT 2104 2096 2103 2105
CONECT 2105 2093 2104 2106
CONECT 2106 2101 2105 2131
CONECT 2107 2093 2096 2114
CONECT 2108 2096 2109 2132 2133
CONECT 2109 2099 2108 2134 2135
CONECT 2110 2099 2111 2136 2137
CONECT 2111 2094 2110 2138 2139
CONECT 2112 2094 2113 2140 2141
CONECT 2113 2099 2112 2142 2143
CONECT 2114 2107 2115 2144 2145
CONECT 2115 2114 2116 2146 2147
CONECT 2116 2115 2117 2121
CONECT 2117 2116 2118 2148
CONECT 2118 2117 2119 2149
CONECT 2119 2097 2118 2120
CONECT 2120 2119 2121 2150
CONECT 2121 2116 2120 2151
CONECT 2122 2097 2152 2153 2154
CONECT 2123 2090
CONECT 2124 2090
CONECT 2125 2090
CONECT 2126 2100
CONECT 2127 2100
CONECT 2128 2100
CONECT 2129 2102
CONECT 2130 2103
CONECT 2131 2106
CONECT 2132 2108
CONECT 2133 2108
CONECT 2134 2109
CONECT 2135 2109
CONECT 2136 2110
CONECT 2137 2110
CONECT 2138 2111
CONECT 2139 2111
CONECT 2140 2112
CONECT 2141 2112
CONECT 2142 2113
CONECT 2143 2113
CONECT 2144 2114
CONECT 2145 2114
CONECT 2146 2115
CONECT 2147 2115
CONECT 2148 2117
CONECT 2149 2118
CONECT 2150 2120
CONECT 2151 2121
CONECT 2152 2122
CONECT 2153 2122
CONECT 2154 2122
END
